# Supplementary material for: The effect of parental age on the quantity and quality of offspring in Syngnathus typhle, a species with male pregnancy
Source: Evol Appl. 2024 Jul 17;17(7):e13755. doi: 10.1111/eva.13755 (PMC11254578; doi:10.1111/eva.13755)
Supplement: Supplementary file 2 — Figure S1 [file EVA-17-e13755-s005.zip]

Archive with 4 entries (4 files):
- Figure_S1A.pdf
- Figure_S1B.pdf
- Figure_S1C.pdf
- Figure_S1D.pdf
