# Supplementary material for: The effect of parental age on the quantity and quality of offspring in Syngnathus typhle, a species with male pregnancy
Source: Evol Appl. 2024 Jul 17;17(7):e13755. doi: 10.1111/eva.13755 (PMC11254578; doi:10.1111/eva.13755)
Supplement: Supplementary file 5 — Figure S4 [file EVA-17-e13755-s007.zip]

Archive with 3 entries (3 files):
- Figure_S4A.pdf
- Figure_S4B.pdf
- Figure_S4C.pdf
