# Supplementary material for: The effect of parental age on the quantity and quality of offspring in Syngnathus typhle, a species with male pregnancy
Source: Evol Appl. 2024 Jul 17;17(7):e13755. doi: 10.1111/eva.13755 (PMC11254578; doi:10.1111/eva.13755)
Supplement: Supplementary file 6 — Table S1 [file EVA-17-e13755-s002.xlsx]

## Sheet: OMxOFvsYMxYF
Differentially expressed Danio Rerio gene orthologues for pipefish offspring with parental mating combinations between Old male x Old female versus Young male x Young female
DanioRerio	GeneDescription2	SynAcc	GeneDescription3	Gene_Chr_Start	Chr	Start	End	ExonLength	logFC	AveExpr	t	P.Value	adj.P.Val	B
ENSDARP00000026184	tsr2 TSR2 ribosome maturation factor	XP_037116379.1	pre-rRNA-processing protein TSR2 homolog	g_8403_ctg.000117F_613691	ctg.000117F	613691	615907	522	0.507066399570914	3.53910165677431	6.97628243634544	4.03125078613501e-10	5.57038233628136e-06	12.4542705196891
ENSDARP00000073355	waca WW domain containing adaptor with coiled-coil a	XP_037135243.1	WW domain-containing adapter protein with coiled-coil isoform X1	g_12358_ctg.000020F_540819	ctg.000020F	540819	545096	1629	-0.239801580049603	4.56511361660154	-6.71397132706997	1.374638622809e-09	9.49737824498742e-06	11.5443368258414
ENSDARP00000115740	rsrc1 arginine/serine-rich coiled-coil 1	XP_037123964.1	serine/Arginine-related protein 53	g_774_ctg.000029F_2564340	ctg.000029F	2564340	2630234	909	0.248402386043484	4.94196583771377	6.61233211987207	2.20240293621789e-09	1.01442679242196e-05	11.1305323016457
ENSDARP00000007240	acadvl acyl-CoA dehydrogenase very long chain	XP_037116199.1	very long-chain specific acyl-CoA dehydrogenase, mitochondrial	g_4876_ctg.000119F_98429	ctg.000119F	98429	102411	1968	0.335397172094215	7.13640889462976	6.48469328738526	3.96734950894753e-09	1.37052088786592e-05	10.5937806941561
ENSDARP00000064825	mov10a Mov10 RISC complex RNA helicase a	XP_037102108.1	putative helicase mov-10-B.2 isoform X1	g_25526_ctg.000105F_533569	ctg.000105F	533569	542341	2964	0.503812269772817	5.75547199974876	6.29972306521909	9.24318369296055e-09	1.88376149677335e-05	9.80320418728918
ENSDARP00000117924	eif4h eukaryotic translation initiation factor 4h	XP_037122766.1	eukaryotic translation initiation factor 4H isoform X1	g_13521_ctg.000152F_242640	ctg.000152F	242640	246544	753	0.274694382429516	7.11270178410865	6.29270706494959	9.54286472529562e-09	1.88376149677335e-05	9.76771080662149
ENSDARP00000074293	chtopa chromatin target of PRMT1a	XP_037119434.1	chromatin target of PRMT1a isoform X1	g_18746_ctg.000062F_423345	ctg.000062F	423345	427372	777	0.229877076254802	6.69515225212504	6.17362085725953	1.63683365502691e-08	2.82722093064523e-05	9.2643384331185
ENSDARP00000138163	afg3l2 AFG3-like AAA ATPase 2	XP_037132334.1	AFG3-like protein 2 isoform X1	g_23092_ctg.000016F_2501323	ctg.000016F	2501323	2506424	2394	0.238123019394533	6.07954882898305	6.13143667475482	1.97971409569212e-08	3.03952104158596e-05	9.08641652705576
ENSDARP00000074466	ppp3ccb protein phosphatase 3, catalytic subunit, gamma isozyme, b	XP_037122626.1	serine/threonine-protein phosphatase 2B catalytic subunit gamma isoform-like isoform X1	g_3869_ctg.000263F_210920	ctg.000263F	210920	214335	1506	0.21873864238232	7.28035616422359	6.06881709307917	2.62305789258065e-08	3.48797832773518e-05	8.81405750145397
ENSDARP00000073748	cavin4b caveolae associated protein 4b	XP_037135656.1	caveolae-associated protein 4b	g_23012_ctg.000020F_3128927	ctg.000020F	3128927	3130351	849	0.4507332099197	7.18501160990045	6.04714123481255	2.89064369272306e-08	3.48797832773518e-05	8.72342554844782
ENSDARP00000123985	slc31a1 solute carrier family 31 member 1	XP_037122669.1	high affinity copper uptake protein 1	g_7474_ctg.000263F_170425	ctg.000263F	170425	175829	1128	0.210272250074893	7.04735695997602	6.02695091323986	3.16399744602306e-08	3.48797832773518e-05	8.64079290345092
ENSDARP00000137232	zmynd8 zinc finger, MYND-type containing 8	XP_037097727.1	protein kinase C-binding protein 1-like	g_16675_ctg.000026F_2702509	ctg.000026F	2702509	2712000	3501	-0.231876746701284	6.73270593373699	-6.0064584876749	3.46745833749752e-08	3.48797832773518e-05	8.55610416060842
ENSDARP00000059651	rev1 REV1 DNA directed polymerase	XP_037095548.1	DNA repair protein REV1 isoform X1	g_10103_ctg.000009F_2275901	ctg.000009F	2275901	2284780	3897	-0.253133000242835	4.58407387861056	-6.00220690789185	3.53391927835378e-08	3.48797832773518e-05	8.51481184394903
ENSDARP00000056276	gigyf2 GRB10 interacting GYF protein 2	XP_037131057.1	GRB10-interacting GYF protein 2 isoform X1	g_2286_ctg.000027F_1596796	ctg.000027F	1596796	1606090	4086	0.245900885814806	6.9352204911791	5.97683487533489	3.95743123724564e-08	3.64558565575068e-05	8.4305440502568
ENSDARP00000091392	zgc:158803 zgc:158803	XP_037108004.1	LUC7 domain-containing protein	g_10686_ctg.000051F_723710	ctg.000051F	723710	727243	1266	0.330183356495771	4.99874995964346	5.87999004750266	6.08500440477142e-08	4.94603475677244e-05	8.01934120659343
ENSDARP00000124187	tyk2 tyrosine kinase 2	XP_037112608.1	non-receptor tyrosine-protein kinase TYK2 isoform X1	g_18368_ctg.000010F_5137546	ctg.000010F	5137546	5151308	5628	0.368585398658073	4.77119591351479	5.86600304873554	6.47354669152931e-08	4.96952601019734e-05	7.9571595603622
ENSDARP00000031098	ndufa2 NADH:ubiquinone oxidoreductase subunit A2	XP_037125344.1	NADH dehydrogenase [ubiquinone] 1 alpha subcomplex subunit 2	g_4900_ctg.000104F_45111	ctg.000104F	45111	46696	303	0.322059425537109	6.592237731089	5.85314311478468	6.85226198319276e-08	4.98339768861882e-05	7.91543806464542
ENSDARP00000058055	mrps26 mitochondrial ribosomal protein S26	XP_037096825.1	28S ribosomal protein S26, mitochondrial	g_1745_ctg.000049F_2132568	ctg.000049F	2132568	2133833	618	0.257621952046875	5.53026715441904	5.79659651893213	8.7929507763136e-08	6.07504969135507e-05	7.67954459663998
ENSDARP00000113099	frmd4bb FERM domain containing 4Bb	XP_037096463.1	FERM domain-containing protein 4B-like isoform X1	g_22814_ctg.000091F_736814	ctg.000091F	736814	747201	2901	-0.32685920805418	5.24685097284258	-5.74765338022493	1.09021064611772e-07	7.1735860514546e-05	7.47543389284991
ENSDARP00000093187	taf15 TAF15 RNA polymerase II, TATA box binding protein (TBP)-associated factor	XP_037124478.1	TATA-binding protein-associated factor 2N isoform X1	g_26425_ctg.000029F_909241	ctg.000029F	909241	915538	1374	0.262204980734929	7.1131970913603	5.68222572559625	1.4514414768246e-07	8.72000796815755e-05	7.2075915160319
ENSDARP00000094826	cdipt CDP-diacylglycerol--inositol 3-phosphatidyltransferase (phosphatidylinositol synthase)	XP_037113378.1	CDP-diacylglycerol--inositol 3-phosphatidyltransferase	g_26762_ctg.000023F_1406125	ctg.000023F	1406125	1407788	645	-0.327703343494781	4.09913114384589	-5.63239835791556	1.80315713090063e-07	0.000103816771811604	6.97291319060515
ENSDARP00000097526	usp31 ubiquitin specific peptidase 31	XP_037112603.1	ubiquitin carboxyl-terminal hydrolase 31	g_24585_ctg.000010F_5281219	ctg.000010F	5281219	5287754	3804	-0.324936124254722	4.10385200312298	-5.62293151415344	1.87886545698825e-07	0.000103848651538654	6.93533103707825
ENSDARP00000130957	CR854980.1 neuronal tyrosine-phosphorylated phosphoinositide-3-kinase adapter 1	XP_037125191.1	neuronal tyrosine-phosphorylated phosphoinositide-3-kinase adapter 1 isoform X1	g_23080_ctg.000007F_1496052	ctg.000007F	1496052	1504157	3141	-0.486203437633767	3.85711609781663	-5.57795685332576	2.28333730430905e-07	0.000121350595657471	6.73274048527377
ENSDARP00000136139	purbb purine-rich element binding protein Bb	XP_037115053.1	transcriptional activator protein Pur-beta	g_14052_ctg.000071F_1126727	ctg.000071F	1126727	1127674	948	0.300503983256707	4.58760661182999	5.51887754018464	2.94666612286823e-07	0.000150803824021456	6.53651414360893
ENSDARP00000048721	ampd3b adenosine monophosphate deaminase 3b	XP_037109980.1	AMP deaminase 3b isoform X1	g_6630_ctg.000012F_2144958	ctg.000012F	2144958	2151131	2331	-0.581530130022783	4.47168440447687	-5.49308898868845	3.29237636380007e-07	0.000162478773553533	6.42876514299616
ENSDARP00000137440	exosc3 exosome component 3	XP_037116701.1	exosome complex component RRP40	g_13503_ctg.000126F_513613	ctg.000126F	513613	515321	744	0.361678376992743	4.57086209548031	5.4803734232443	3.47717505369615e-07	0.000164033372847963	6.38171083185303
ENSDARP00000130836	mrpl21 mitochondrial ribosomal protein L21	XP_037106264.1	39S ribosomal protein L21, mitochondrial	g_9927_ctg.000083F_112538	ctg.000083F	112538	113267	579	0.495490011796559	4.23832218018685	5.47410474205894	3.57198428396419e-07	0.000164033372847963	6.34567518646805
ENSDARP00000149656	rps6ka3a ribosomal protein S6 kinase a, polypeptide 3a	XP_037135189.1	ribosomal protein S6 kinase alpha-3 isoform X1	g_22955_ctg.000020F_2436991	ctg.000020F	2436991	2448706	2331	0.273553111703167	6.28505070243919	5.46715814230104	3.68000764096603e-07	0.000164033372847963	6.33350806513622
ENSDARP00000131701	nfkb1 nuclear factor of kappa light polypeptide gene enhancer in B-cells 1	XP_037118525.1	nuclear factor NF-kappa-B p105 subunit	g_4381_ctg.000248F_46402	ctg.000248F	46402	56673	2853	0.239106519721445	5.21025242165052	5.43915874016729	4.1488201856932e-07	0.000173722416139117	6.22213110423197
ENSDARP00000043773	sde2 SDE2 telomere maintenance homolog (S. pombe)	XP_037102703.1	replication stress response regulator SDE2	g_19062_ctg.000083F_1114627	ctg.000083F	1114627	1117772	954	0.171954267479668	5.12315443065124	5.42492620515722	4.40907691312472e-07	0.000179190072898698	6.16509348374567
ENSDARP00000076910	nr1d4b nuclear receptor subfamily 1, group D, member 4b	XP_037108957.1	nuclear receptor subfamily 1, group D, member 4b	g_16912_ctg.000041F_221736	ctg.000041F	221736	228501	1707	-1.00255440514187	3.2344580557625	-5.45381305351558	3.89658990016897e-07	0.000168259622626671	6.06371863332261
ENSDARP00000155045	cdc26 cell division cycle 26 homolog	XP_037122098.1	anaphase-promoting complex subunit CDC26	g_12154_ctg.000263F_41026	ctg.000263F	41026	41387	270	0.381312980459803	4.87041508375804	5.39705111894017	4.96597045272822e-07	0.00019605651347371	6.0531365639057
ENSDARP00000141647	map2k6 mitogen-activated protein kinase kinase 6	XP_037113161.1	dual specificity mitogen-activated protein kinase kinase 6	g_474_ctg.000164F_409574	ctg.000164F	409574	422987	1620	0.127572175713415	6.48943007403619	5.38602928488647	5.20468524782881e-07	0.000199773168762496	6.00794989813304
ENSDARP00000084122	mrps5 mitochondrial ribosomal protein S5	XP_037128607.1	28S ribosomal protein S5, mitochondrial isoform X1	g_3511_ctg.000059F_1296721	ctg.000059F	1296721	1300535	1197	0.254274507151742	6.37194744261311	5.37875477009393	5.36835797834409e-07	0.000200486406877726	5.97865309314365
ENSDARP00000143126	rab21 RAB21, member RAS oncogene family	XP_037099064.1	ras-related protein Rab-21	g_20239_ctg.000080F_1297851	ctg.000080F	1297851	1300019	651	0.285906758804543	6.13367549025818	5.36954473168308	5.58282372989941e-07	0.000203009100788816	5.94175707576718
ENSDARP00000045587	cyp27a7 cytochrome P450, family 27, subfamily A, polypeptide 7	XP_037136763.1	sterol 26-hydroxylase, mitochondrial	g_11918_ctg.000009F_809715	ctg.000009F	809715	812505	1521	0.395102052757727	4.84955112669056	5.34915459254635	6.08791272169403e-07	0.000215699430739405	5.86290873925379
ENSDARP00000129216	cnsta consortin, connexin sorting protein a	XP_037103602.1	consortin isoform X1	g_9712_ctg.000025F_1993412	ctg.000025F	1993412	2004085	3588	-0.252285411226564	3.99443045124208	-5.31592297649661	7.00850135645657e-07	0.000229862453578145	5.71465796502908
ENSDARP00000023564	osr1 odd-skipped related transcription factor 1	XP_037096583.1	protein odd-skipped-related 1	g_23626_ctg.000003F_6936110	ctg.000003F	6936110	6938134	837	-0.40133007531235	3.08415145356148	-5.31400510701078	7.06560017605012e-07	0.000229862453578145	5.5228532280946
ENSDARP00000086049	sdhaf2 succinate dehydrogenase complex assembly factor 2	XP_037102781.1	succinate dehydrogenase assembly factor 2, mitochondrial isoform X1	g_20735_ctg.000015F_1295029	ctg.000015F	1295029	1296698	492	0.209227721856721	5.24597500665681	5.26310719398821	8.75878319127235e-07	0.000267695311979719	5.52256323356396
ENSDARP00000149057	denr density-regulated protein	XP_037122163.1	density-regulated protein isoform X1	g_16509_ctg.000085F_1268983	ctg.000085F	1268983	1270976	672	0.372186458766842	6.33987426701765	5.26206385347774	8.79734510691236e-07	0.000267695311979719	5.51477176732175
ENSDARP00000123066	jtb jumping translocation breakpoint	XP_037120155.1	protein JTB isoform X1	g_20752_ctg.000079F_1385325	ctg.000079F	1385325	1386235	456	0.298370203919599	4.84700467280632	5.2488837747085	9.29901213998154e-07	0.000267695311979719	5.46768958844283
ENSDARP00000071878	cxcl12b chemokine (C-X-C motif) ligand 12b (stromal cell-derived factor 1)	XP_037113394.1	chemokine (C-X-C motif) ligand 12b (stromal cell-derived factor 1)	g_11074_ctg.000019F_1473095	ctg.000019F	1473095	1481644	309	-0.358262846645427	3.45957733140296	-5.25379022337862	9.10907447398641e-07	0.000267695311979719	5.41592619564086
ENSDARP00000133690	glrx3 glutaredoxin 3	XP_037129952.1	glutaredoxin 3	g_21063_ctg.000001F_2270006	ctg.000001F	2270006	2273513	1470	0.26274122477279	5.4142190028887	5.21384872215115	1.07724748838956e-06	0.00030132842070913	5.32781970237943
ENSDARP00000142184	vgll4b vestigial-like family member 4b	XP_037096885.1	transcription cofactor vestigial-like protein 4 isoform X1	g_26524_ctg.000026F_2273581	ctg.000026F	2273581	2275840	771	-0.288424250687973	3.44443901003527	-5.20214759348269	1.13136553340354e-06	0.000306533508638629	5.22099324408885
ENSDARP00000077990	sin3ab SIN3 transcription regulator family member Ab	XP_037103877.1	paired amphipathic helix protein Sin3a-like	g_27240_ctg.000015F_2461459	ctg.000015F	2461459	2474618	3813	-0.201423105026606	5.10673690205247	-5.18279288984218	1.22676756352492e-06	0.000313234735628989	5.20790301468458
ENSDARP00000095074	cnp 2',3'-cyclic nucleotide 3' phosphodiesterase	XP_037111470.1	2',3'-cyclic-nucleotide 3'-phosphodiesterase	g_23984_ctg.000027F_3249388	ctg.000027F	3249388	3251700	1764	0.420157160560352	5.84278022630122	5.18352540844951	1.22301783603122e-06	0.000313234735628989	5.20621319577305
ENSDARP00000093532	sod3a superoxide dismutase 3, extracellular a	XP_037118172.1	extracellular superoxide dismutase [Cu-Zn]-like isoform X1	g_14828_ctg.000019F_2698492	ctg.000019F	2698492	2699731	648	-0.469760414101668	4.11883853436565	-5.17579462958491	1.2631623008779e-06	0.000313234735628989	5.17494830519365
ENSDARP00000135038	polr2a polymerase (RNA) II (DNA directed) polypeptide A	XP_037117108.1	DNA-directed RNA polymerase II subunit RPB1	g_11644_ctg.000160F_548181	ctg.000160F	548181	556920	5901	0.241018831653842	6.50784489965892	5.16237129149454	1.33594650306124e-06	0.000313234735628989	5.12337425684129
ENSDARP00000119393	rbm25a RNA binding motif protein 25a	XP_037097063.1	RNA-binding protein 25-like isoform X1	g_23481_ctg.000003F_4305032	ctg.000003F	4305032	4310212	2730	0.197397350786947	6.70240562093274	5.16137548546739	1.3415063070733e-06	0.000313234735628989	5.12008405056316
ENSDARP00000117024	acadm acyl-CoA dehydrogenase medium chain	XP_037131494.1	medium-chain specific acyl-CoA dehydrogenase, mitochondrial	g_12668_ctg.000027F_2150482	ctg.000027F	2150482	2153175	1284	0.263683940697095	7.35159051121931	5.15654997737085	1.36876990580502e-06	0.000313234735628989	5.10511494544007
ENSDARP00000019981	npepl1 aminopeptidase like 1	XP_037108736.1	probable aminopeptidase NPEPL1	g_8023_ctg.000041F_1091500	ctg.000041F	1091500	1097222	2415	0.251430024061978	7.36822910603474	5.15356613914451	1.38589827116565e-06	0.000313234735628989	5.09352235142589
ENSDARP00000133104	dnaja3b DnaJ heat shock protein family (Hsp40) member A3b	XP_037105360.1	dnaJ homolog subfamily A member 3, mitochondrial-like isoform X1	g_11716_ctg.000046F_2100552	ctg.000046F	2100552	2109188	1581	0.268521576822718	4.0119346714766	5.15332392565238	1.38729781944104e-06	0.000313234735628989	5.08492781228653
ENSDARP00000143096	crtc3 CREB regulated transcription coactivator 3	XP_037104172.1	CREB-regulated transcription coactivator 3 isoform X1	g_3410_ctg.000125F_185840	ctg.000125F	185840	212323	1845	-0.343965249685771	3.98128212472968	-5.14872583508671	1.41412966803629e-06	0.000313234735628989	5.06804903721606
ENSDARP00000011459	ppm1bb protein phosphatase, Mg2+/Mn2+ dependent, 1Bb	XP_037134772.1	protein phosphatase 1bb isoform X1	g_16431_ctg.000066F_1231619	ctg.000066F	1231619	1233628	1464	0.231856280623917	5.24975733552061	5.13957048050231	1.46907290067408e-06	0.000316076718676356	5.03851972685421
ENSDARP00000124979	nmt2 N-myristoyltransferase 2	XP_037130332.1	glycylpeptide N-tetradecanoyltransferase 2	g_9869_ctg.000001F_2909443	ctg.000001F	2909443	2913268	1479	-0.250378982085741	3.51638049590154	-5.14636172446419	1.42812189496499e-06	0.000313234735628989	5.02037323444102
ENSDARP00000096178	cirbpb cold inducible RNA binding protein b	XP_037132192.1	cold inducible RNA binding protein a isoform X1	g_11746_ctg.000016F_3804786	ctg.000016F	3804786	3806254	558	0.274629642500692	9.24534908144325	5.1236508255554	1.56961449174614e-06	0.00032833356208533	4.97936282981693
ENSDARP00000113857	coro1cb coronin, actin binding protein, 1Cb	XP_037120823.1	coronin-1C-A-like isoform X1	g_22673_ctg.000085F_265103	ctg.000085F	265103	275636	5034	0.290674635616892	6.71048005296096	5.10277100125985	1.71171789824658e-06	0.000347831145852519	4.8917820410213
ENSDARP00000058969	gtpbp10 GTP-binding protein 10 (putative)	XP_037130426.1	GTP-binding protein 10	g_3702_ctg.000001F_2836701	ctg.000001F	2836701	2838687	1104	0.244206352251355	5.25789895158527	5.09121020481454	1.79572128735538e-06	0.00035961270650256	4.85075525275334
ENSDARP00000123317	rgmd RGM domain family, member D	XP_037106415.1	RGM domain family, member D	g_6516_ctg.000000F_5790754	ctg.000000F	5790754	5798014	1398	-0.258481588211846	5.62196195682098	-5.0832723319873	1.85571550995889e-06	0.000366318241665886	4.81735247958915
ENSDARP00000116083	uvrag UV radiation resistance associated gene	XP_037126416.1	UV radiation resistance-associated gene protein isoform X1	g_21387_ctg.000007F_2948838	ctg.000007F	2948838	2974549	1434	-0.239184441291919	3.7046234967827	-5.07705023776375	1.90410524548957e-06	0.000370576426509505	4.78037363667216
ENSDARP00000023444	pin4 protein (peptidylprolyl cis/trans isomerase) NIMA-interacting, 4 (parvulin)	XP_037118365.1	peptidyl-prolyl cis-trans isomerase NIMA-interacting 4	g_7788_ctg.000011F_5153974	ctg.000011F	5153974	5154705	384	0.324083001715239	4.24024608992679	5.06697159076572	1.98511185046966e-06	0.000380976049302635	4.76121891509275
ENSDARP00000017582	zc3h15 zinc finger CCCH-type containing 15	XP_037128061.1	zinc finger CCCH domain-containing protein 15 isoform X1	g_5891_ctg.000004F_458280	ctg.000004F	458280	461435	1302	0.296405730902559	6.40105588727443	5.06126186079254	2.03248541528901e-06	0.000384724431074844	4.72953607171899
ENSDARP00000018505	eapp e2f-associated phosphoprotein	XP_037098313.1	E2F-associated phosphoprotein isoform X1	g_6237_ctg.000049F_865998	ctg.000049F	865998	883045	864	0.192208151594589	5.36282077189989	5.05693071510371	2.06915476852932e-06	0.000386372710696462	4.71723570252077
ENSDARP00000059207	fam214a family with sequence similarity 214 member A	XP_037103362.1	protein FAM214A isoform X1	g_24419_ctg.000025F_707645	ctg.000025F	707645	730216	3363	-0.561113353616686	5.10831311654878	-5.04386641902998	2.18371546277725e-06	0.00040232773686208	4.66968192312941
ENSDARP00000155688	Rho GTPase activating protein 6	XP_037124713.1	rho GTPase-activating protein 6 isoform X1	g_3254_ctg.000052F_593518	ctg.000052F	593518	612053	2121	-0.409467412331987	3.80144314557388	-5.03084608593114	2.30403727932145e-06	0.000413469962670958	4.61002161843619
ENSDARP00000024860	lamc1 laminin, gamma 1	XP_037132756.1	laminin subunit gamma-1	g_23123_ctg.000067F_354314	ctg.000067F	354314	367009	5166	0.27748748593827	8.45263422206469	4.99925770929658	2.62344801156546e-06	0.000453135057797645	4.50283285512994
ENSDARP00000126407	usf3 upstream transcription factor family member 3	XP_037135925.1	basic helix-loop-helix domain-containing protein USF3	g_16745_ctg.000024F_2603820	ctg.000024F	2603820	2610697	6417	-0.207312932460319	5.29439791814871	-4.9906328588242	2.71791149592333e-06	0.000459124038557024	4.46353783614931
ENSDARP00000016196	mrpl11 mitochondrial ribosomal protein L11	XP_037117935.1	39S ribosomal protein L11, mitochondrial	g_14819_ctg.000102F_59377	ctg.000102F	59377	68298	537	0.270933196165827	4.32499965219006	4.9807512162953	2.83021805645753e-06	0.000470452992196252	4.43336307361849
ENSDARP00000054056	ddrgk1 DDRGK domain containing 1	XP_037125849.1	DDRGK domain-containing protein 1-like	g_9089_ctg.000074F_273807	ctg.000074F	273807	275989	912	0.295244947499674	5.02640792125837	4.97820369454781	2.85989660909576e-06	0.000470452992196252	4.41923082363299
ENSDARP00000117083	tomm70a translocase of outer mitochondrial membrane 70 homolog A (S. cerevisiae)	XP_037105763.1	mitochondrial import receptor subunit TOM70	g_8910_ctg.000000F_8496387	ctg.000000F	8496387	8499525	1743	0.290250425570691	6.52035934743062	4.9701664031866	2.95553232509389e-06	0.00047819352012005	4.37941306458977
ENSDARP00000053962	mat2ab methionine adenosyltransferase II, alpha b	XP_037114663.1	S-adenosylmethionine synthase	g_7951_ctg.000006F_1933800	ctg.000006F	1933800	1937089	1191	0.523391508946153	6.23823971038111	4.96846571898029	2.97616462080795e-06	0.00047819352012005	4.37226123153351
ENSDARP00000028571	ndufs1 NADH:ubiquinone oxidoreductase core subunit S1	XP_037102049.1	NADH-ubiquinone oxidoreductase 75 kDa subunit, mitochondrial	g_8721_ctg.000036F_1134506	ctg.000036F	1134506	1142260	2238	0.137072836765584	8.00853096138285	4.96212436162785	3.05434095262346e-06	0.000485113600958058	4.35990160930895
ENSDARP00000119556	mtss1la MTSS I-BAR domain containing 2a	XP_037111077.1	MTSS I-BAR domain containing 2a isoform X6	g_8429_ctg.000037F_465859	ctg.000037F	465859	485779	2154	-0.283969526931548	5.20457221592054	-4.95723599807615	3.11596689129981e-06	0.000489277619363418	4.33672796004648
ENSDARP00000133184	hmgcrb 3-hydroxy-3-methylglutaryl-CoA reductase b	XP_037121045.1	3-hydroxy-3-methylglutaryl-coenzyme A reductase-like isoform X1	g_15397_ctg.000085F_598561	ctg.000085F	598561	602896	2724	0.227956095132602	5.25603958242443	4.94877677938167	3.22548305001791e-06	0.000500783424552219	4.30412685505155
ENSDARP00000155033	cttnbp2nlb CTTNBP2 N-terminal like b	XP_037124136.1	CTTNBP2 N-terminal-like protein isoform X1	g_19932_ctg.000036F_480828	ctg.000036F	480828	491646	1773	-0.320156906640941	3.95115765113673	-4.93568167745928	3.40244987312419e-06	0.000516648926888242	4.26045661789179
ENSDARP00000108530	ggnbp2 gametogenetin binding protein 2	XP_037124718.1	gametogenetin-binding protein 2	g_469_ctg.000007F_3590143	ctg.000007F	3590143	3593106	1980	0.21009744100478	5.25371948942991	4.93103097331115	3.46754699042971e-06	0.00052081048167128	4.23662307818123
ENSDARP00000061835	paplnb papilin b, proteoglycan-like sulfated glycoprotein	XP_037100628.1	papilin b, proteoglycan-like sulfated glycoprotein	g_20484_ctg.000047F_1677766	ctg.000047F	1677766	1684203	2103	0.432089408720913	8.25209752414997	4.90303931517014	3.88574806618913e-06	0.000571204965729803	4.13721552935133
ENSDARP00000063664	ackr3b atypical chemokine receptor 3b	XP_037095553.1	atypical chemokine receptor 3a	g_28077_ctg.000087F_252540	ctg.000087F	252540	253673	1134	-0.350202679407435	3.21668646261365	-4.92120621115651	3.60907922981582e-06	0.000536239320404247	4.12275377125185
ENSDARP00000079466	ash2l ash2 like, histone lysine methyltransferase complex subunit	XP_037122025.1	set1/Ash2 histone methyltransferase complex subunit ASH2 isoform X1	g_17013_ctg.000263F_239	ctg.000263F	239	4087	1746	0.194012165087305	6.56777328161741	4.89795366895585	3.96682846951719e-06	0.000572859930329676	4.1041988710323
ENSDARP00000122189	nasp nuclear autoantigenic sperm protein (histone-binding)	XP_037106474.1	histone-binding protein N1/N2-like isoform X1	g_4324_ctg.000171F_223441	ctg.000171F	223441	227879	1647	0.19256376982592	5.98743365508581	4.88553082095381	4.1718725096682e-06	0.000582793982834229	4.05626728299264
ENSDARP00000124331	znf236 zinc finger protein 236	XP_037129802.1	zinc finger protein 236-like isoform X1	g_18547_ctg.000084F_1440636	ctg.000084F	1440636	1462403	5331	-0.215957007358008	4.06037323327684	-4.87812528443961	4.29897302092435e-06	0.000594032092031327	4.04647461504864
ENSDARP00000067094	nek8 NIMA-related kinase 8	XP_037123277.1	serine/threonine-protein kinase Nek8 isoform X1	g_22371_ctg.000152F_515223	ctg.000152F	515223	520556	2082	0.697858749654301	5.12162346758094	4.87406770564749	4.3702027368928e-06	0.00059789565760777	4.02424003855672
ENSDARP00000007431	rbm7 RNA binding motif protein 7	XP_037124067.1	RNA-binding protein 7	g_9432_ctg.000031F_1945514	ctg.000031F	1945514	1947747	723	-0.250422015335713	3.35121941438672	-4.88531838178683	4.17546709368857e-06	0.000582793982834229	4.02189712344075
ENSDARP00000116049	ncoa6 nuclear receptor coactivator 6	XP_037132512.1	nuclear receptor coactivator 6 isoform X1	g_8569_ctg.000091F_904887	ctg.000091F	904887	915983	5709	-0.196390883363863	6.67158160866116	-4.86634083872377	4.50903528009485e-06	0.00060649771184252	3.98587345508819
ENSDARP00000086480	ppwd1 peptidylprolyl isomerase domain and WD repeat containing 1	XP_037121174.1	peptidylprolyl isomerase domain and WD repeat-containing protein 1	g_15078_ctg.000085F_1414258	ctg.000085F	1414258	1417074	1875	0.303928873330185	5.72635558373005	4.86421558665483	4.54796724903103e-06	0.00060649771184252	3.97728749423106
ENSDARP00000113894	hars histidyl-tRNA synthetase	XP_037118752.1	histidine--tRNA ligase isoform X1	g_24727_ctg.000034F_1531447	ctg.000034F	1531447	1563383	720	0.204145414131236	5.35462265075105	4.86241886218949	4.58113596995183e-06	0.00060649771184252	3.97495283645642
ENSDARP00000073973	dnajc1 DnaJ (Hsp40) homolog, subfamily C, member 1	XP_037131391.1	dnaJ homolog subfamily C member 1	g_13827_ctg.000016F_2540912	ctg.000016F	2540912	2544925	1638	0.280796017341198	5.19485718262168	4.86093828253833	4.60864522676687e-06	0.00060649771184252	3.9720161033625
ENSDARP00000122052	rev3l REV3 like, DNA directed polymerase zeta catalytic subunit	XP_037099972.1	DNA polymerase zeta catalytic subunit isoform X1	g_4530_ctg.000040F_497352	ctg.000040F	497352	520421	7842	-0.222772454022204	5.57931557922335	-4.85222539225656	4.77381666180892e-06	0.000622307534272412	3.93352914529563
ENSDARP00000132751	def8 differentially expressed in FDCP 8 homolog	XP_037103912.1	differentially expressed in FDCP 8 homolog isoform X1	g_26102_ctg.000038F_2329688	ctg.000038F	2329688	2337193	1344	-0.412519900805726	2.92453810162016	-4.8855753355964	4.17111967993116e-06	0.000582793982834229	3.89452623459159
ENSDARP00000148908	aars1 alanyl-tRNA synthetase 1	XP_037109006.1	alanine--tRNA ligase, cytoplasmic-like	g_11462_ctg.000045F_1093476	ctg.000045F	1093476	1104790	3552	0.484824459189546	7.12701027442148	4.8382660958111	5.05051817756049e-06	0.000648705471247148	3.88446449478569
ENSDARP00000133964	akap17a A kinase (PRKA) anchor protein 17A	XP_037096332.1	A-kinase anchor protein 17A isoform X1	g_13195_ctg.000022F_1782001	ctg.000022F	1782001	1786766	1950	0.237542913873698	3.89450872138473	4.83321317065437	5.15447302587941e-06	0.000653435855702768	3.87731127611979
ENSDARP00000087847	rbm45 RNA binding motif protein 45	XP_037128046.1	RNA-binding protein 45	g_1948_ctg.000004F_453827	ctg.000004F	453827	457482	1530	0.0957838514111229	6.12915219624221	4.83730111497578	5.07021210701201e-06	0.000648705471247148	3.87361206459694
ENSDARP00000087437	diacylglycerol kinase, iota	XP_037098641.1	diacylglycerol kinase iota isoform X4	g_17572_ctg.000080F_902523	ctg.000080F	902523	908769	2727	-0.35193788980458	6.19370470559647	-4.82558857746369	5.31528510787648e-06	0.000667696451096702	3.83018427772153
ENSDARP00000152353	lsm12b LSM12 homolog b	XP_037135089.1	protein LSM12 homolog A	g_22491_ctg.000008F_4518175	ctg.000008F	4518175	4521365	591	0.229354586192306	5.44710653766102	4.81732686752475	5.49504187639174e-06	0.00067955717454328	3.80374698899795
ENSDARP00000042217	pafah1b1a platelet-activating factor acetylhydrolase 1b, regulatory subunit 1a	XP_037125852.1	lissencephaly-1 homolog A-like	g_22469_ctg.000007F_3641238	ctg.000007F	3641238	3643377	1233	0.188773565743038	5.89897116928613	4.81498362340588	5.54709269328521e-06	0.00067955717454328	3.79022620643525
ENSDARP00000046041	susd6 sushi domain containing 6	XP_037101333.1	sushi domain-containing protein 6	g_17558_ctg.000040F_2591062	ctg.000040F	2591062	2602308	1149	-0.320658985935977	4.85769558018039	-4.80956287039335	5.66934854602405e-06	0.000687184721131231	3.78414067736148
ENSDARP00000116169	plpbp pyridoxal phosphate binding protein	XP_037125209.1	pyridoxal phosphate homeostasis protein isoform X1	g_29132_ctg.000026F_1683423	ctg.000026F	1683423	1685841	876	0.318589380548215	5.24855914270199	4.80527930370293	5.76780620997072e-06	0.000692307753267285	3.76184941778726
ENSDARP00000123706	hprt1 hypoxanthine phosphoribosyltransferase 1	XP_037117822.1	hypoxanthine-guanine phosphoribosyltransferase	g_23200_ctg.000096F_588630	ctg.000096F	588630	592914	657	0.339518275750664	4.70122046001478	4.80114695425981	5.86436235675642e-06	0.000692596231159489	3.75564015718128
ENSDARP00000040064	casc3 casc3 exon junction complex subunit	XP_037113481.1	protein CASC3	g_4271_ctg.000023F_1272755	ctg.000023F	1272755	1276796	2235	0.198813641012362	5.82856135246655	4.80338744479545	5.81181787371581e-06	0.000692307753267285	3.74715747904414
ENSDARP00000140716	ubfd1 ubiquitin family domain containing 1	XP_037113529.1	ubiquitin domain-containing protein UBFD1 isoform X1	g_2272_ctg.000023F_882165	ctg.000023F	882165	884451	876	0.236078121750785	4.84737645895513	4.79819018875396	5.93441238192721e-06	0.000694929748249747	3.74240271841082
ENSDARP00000020578	cap1 CAP, adenylate cyclase-associated protein 1 (yeast)	XP_037119081.1	adenylyl cyclase-associated protein 1-like isoform X1	g_26729_ctg.000018F_3180755	ctg.000018F	3180755	3185458	1506	0.23952917429331	7.66653620658253	4.79444002955108	6.02442983959634e-06	0.000699542617844892	3.72574037925336
ENSDARP00000111034	rrs1 ribosome biogenesis regulator 1 homolog	XP_037136219.1	ribosome biogenesis regulatory protein homolog	g_15523_ctg.000108F_232213	ctg.000108F	232213	233559	1071	0.350205517476694	5.2345993906756	4.79198419111082	6.08409656393201e-06	0.000700583719336771	3.71284931991894
ENSDARP00000097694	dtx4b deltex 4, E3 ubiquitin ligase b	XP_037110414.1	E3 ubiquitin-protein ligase DTX1-like isoform X1	g_20550_ctg.000044F_2025337	ctg.000044F	2025337	2051876	2256	-0.259577251997289	3.67096586789561	-4.78335561082844	6.29832400774685e-06	0.000705320887467095	3.68755516112014
ENSDARP00000142953	znf16l zinc finger protein 16 like	XP_037116765.1	zinc finger protein 16-like	g_13585_ctg.000102F_953937	ctg.000102F	953937	955665	1500	-0.204903247100794	3.59476188587804	-4.78486785516953	6.26025597494221e-06	0.000705320887467095	3.68577317824936
ENSDARP00000138483	dph5 diphthamide biosynthesis 5	XP_037105440.1	diphthine methyl ester synthase isoform X1	g_17950_ctg.000090F_482647	ctg.000090F	482647	484762	888	0.247207966167823	5.96537415901804	4.78212729282811	6.32941019293094e-06	0.000705320887467095	3.66680983410147
ENSDARP00000101166	tox3 TOX high mobility group box family member 3	XP_037103733.1	TOX high mobility group box family member 3 isoform X1	g_17458_ctg.000075F_728357	ctg.000075F	728357	758607	1791	-0.366161855472373	3.62485350462769	-4.77345246176956	6.55323657992076e-06	0.000708275536899437	3.64778316676941
ENSDARP00000094123	fip1l1b FIP1 like 1b (S. cerevisiae)	XP_037111501.1	pre-mRNA 3'-end-processing factor FIP1 isoform X1	g_20087_ctg.000051F_520644	ctg.000051F	520644	524967	1737	0.201141856504194	5.94153371688967	4.77452895376907	6.52504866465439e-06	0.000708275536899437	3.6383693890302
ENSDARP00000142432	ubxn1 UBX domain protein 1	XP_037117748.1	UBX domain-containing protein 1 isoform X2	g_6664_ctg.000063F_45738	ctg.000063F	45738	49367	963	0.203778468262529	6.10194844183941	4.77315850174881	6.56095445962715e-06	0.000708275536899437	3.63275114325375
ENSDARP00000127685	quo quattro	XP_037107684.1	uncharacterized protein LOC119123025 isoform X1	g_25870_ctg.000014F_565262	ctg.000014F	565262	580787	5262	-0.313946673377867	5.54824733103475	-4.76522940281207	6.77249594532247e-06	0.000720959526694824	3.6076847573797
ENSDARP00000122878	id2a inhibitor of DNA binding 2a	XP_037098010.1	DNA-binding protein inhibitor ID-2a	g_9311_ctg.000003F_1969383	ctg.000003F	1969383	1969900	429	-0.260248315263923	6.65187458082549	-4.76484933307777	6.78280058404452e-06	0.000720959526694824	3.60395139688378
ENSDARP00000069708	cox7a2a cytochrome c oxidase subunit 7A2a	XP_037100623.1	cytochrome c oxidase subunit 7A2, mitochondrial	g_23671_ctg.000047F_685877	ctg.000047F	685877	689197	415	0.27393061510107	6.00153939638522	4.76228387577096	6.85275604202322e-06	0.000722834984646388	3.59255196402679
ENSDARP00000138300	psmd4a proteasome 26S subunit, non-ATPase 4a	XP_037120354.1	26S proteasome non-ATPase regulatory subunit 4a	g_26793_ctg.000018F_1338125	ctg.000018F	1338125	1340498	1119	0.243203478738501	6.95434440388387	4.75893421151092	6.94515125192985e-06	0.000727031060599747	3.5846502338287
ENSDARP00000015887	skp1 S-phase kinase-associated protein 1	XP_037126642.1	S-phase kinase-associated protein 1	g_24838_ctg.000007F_3977024	ctg.000007F	3977024	3977993	492	0.14409341645875	7.09999742099701	4.75696251350105	7.00010208011539e-06	0.000727273763481462	3.57942413508824
ENSDARP00000013086	anxa3a annexin A3a	XP_037122532.1	annexin A3b	g_17321_ctg.000017F_633067	ctg.000017F	633067	635882	1014	0.424237091199105	5.75767473152562	4.75483338777946	7.05991466450794e-06	0.000728014185329633	3.56642207797631
ENSDARP00000002476	ivns1abpb influenza virus NS1A binding protein b	XP_037106267.1	influenza virus NS1A-binding protein homolog A	g_4091_ctg.000000F_9785134	ctg.000000F	9785134	9790095	1863	0.311548077292548	7.17674371340885	4.75036165889646	7.18715763478253e-06	0.000734082668387739	3.55612932039942
ENSDARP00000137921	hnrnpabb heterogeneous nuclear ribonucleoprotein A/Bb	XP_037116999.1	heterogeneous nuclear ribonucleoprotein A/Ba	g_18328_ctg.000030F_2161781	ctg.000030F	2161781	2163918	930	0.204592563073652	7.54826811034569	4.74904610229082	7.22501396010512e-06	0.000734082668387739	3.55575145469654
ENSDARP00000145381	bhmt betaine-homocysteine methyltransferase	XP_037121102.1	betaine--homocysteine S-methyltransferase 1	g_16516_ctg.000085F_878634	ctg.000085F	878634	880493	1203	0.496069544497052	9.95525533708891	4.73827460772309	7.54234424125805e-06	0.000749784983638157	3.52975442415069
ENSDARP00000147055	fam168b family with sequence similarity 168 member B	XP_037135575.1	myelin-associated neurite-outgrowth inhibitor	g_20025_ctg.000020F_70786	ctg.000020F	70786	71686	615	-0.359253979854475	4.45258562444076	-4.73876810313716	7.52751443573405e-06	0.000749784983638157	3.52872357970024
ENSDARP00000116406	atf2 activating transcription factor 2	XP_037096355.1	cyclic AMP-dependent transcription factor ATF-2	g_7345_ctg.000022F_1233673	ctg.000022F	1233673	1241676	1509	-0.306842409116564	3.43075423714486	-4.74439244971271	7.36048761425602e-06	0.000742388451487516	3.52713356380946
ENSDARP00000124277	atf7ip activating transcription factor 7 interacting protein	XP_037132487.1	activating transcription factor 7-interacting protein 1 isoform X1	g_129_ctg.000051F_670382	ctg.000051F	670382	696618	2910	-0.204155588984927	6.45355972558458	-4.72994543234573	7.796963132004e-06	0.000766259828516985	3.47265334918534
ENSDARP00000127104	fbxo11a F-box protein 11a	XP_037127549.1	F-box only protein 11a isoform X1	g_10300_ctg.000004F_4116667	ctg.000004F	4116667	4124055	2643	-0.154670147283524	5.70008154462907	-4.72923773338773	7.81897784201005e-06	0.000766259828516985	3.4715307688283
ENSDARP00000139899	snx25 sorting nexin 25	XP_037116879.1	sorting nexin-25 isoform X1	g_11293_ctg.000096F_488442	ctg.000096F	488442	497281	2925	-0.225627584800272	4.6844048456647	-4.72208548644995	8.04488050600354e-06	0.000767418475593648	3.46286451881968
ENSDARP00000135519	kpnb1 karyopherin (importin) beta 1	XP_037113333.1	importin subunit beta-1	g_13184_ctg.000023F_1385925	ctg.000023F	1385925	1392016	2769	0.251195421710324	7.70802453102934	4.7233476946281	8.00455856534384e-06	0.000767418475593648	3.46209274949795
ENSDARP00000014840	tmed5 transmembrane p24 trafficking protein 5	XP_037104916.1	transmembrane emp24 domain-containing protein 5	g_20778_ctg.000000F_7298617	ctg.000000F	7298617	7300443	687	0.277569719701984	3.92122277690365	4.71782708957772	8.18237761307945e-06	0.000768489178590909	3.45434923310556
ENSDARP00000088345	ncor1 nuclear receptor corepressor 1	XP_037126375.1	nuclear receptor corepressor 1 isoform X4	g_4889_ctg.000007F_3479375	ctg.000007F	3479375	3502776	7146	-0.393223872852483	6.69147475411316	-4.72193029395922	8.04985180995089e-06	0.000767418475593648	3.44512759706278
ENSDARP00000117948	zgc:158689 zgc:158689	XP_037128768.1	brain-specific angiogenesis inhibitor 1-associated protein 2	g_11715_ctg.000088F_596197	ctg.000088F	596197	600514	2037	-0.250327917788741	4.23565617590162	-4.71464385074752	8.28664695397637e-06	0.000768489178590909	3.44243257165913
ENSDARP00000146496	nsd1a nuclear receptor binding SET domain protein 1a	XP_037117722.1	histone-lysine N-methyltransferase NSD2	g_16149_ctg.000011F_3059898	ctg.000011F	3059898	3074825	6150	-0.136718092114819	6.04190113137731	-4.72183358695788	8.05295114785635e-06	0.000767418475593648	3.44170364215601
ENSDARP00000052929	ndufv1 NADH:ubiquinone oxidoreductase core subunit V1	XP_037120321.1	NADH dehydrogenase [ubiquinone] flavoprotein 1, mitochondrial	g_17202_ctg.000018F_1347242	ctg.000018F	1347242	1354725	3258	0.15463174917722	7.52146448737472	4.71508818159433	8.27201548554285e-06	0.000768489178590909	3.42922381122516
ENSDARP00000037156	faf1 Fas (TNFRSF6) associated factor 1	XP_037106582.1	FAS-associated factor 1	g_21053_ctg.000000F_5016080	ctg.000000F	5016080	5051356	2025	0.146961631108474	5.52772201985431	4.7166087792982	8.22213292513833e-06	0.000768489178590909	3.42658069998605
ENSDARP00000132801	actn4 actinin, alpha 4	XP_037123578.1	alpha-actinin-4 isoform X1	g_24189_ctg.000029F_1932387	ctg.000029F	1932387	1961783	2883	0.412722547951218	6.49326357416044	4.71103742349658	8.4063369506155e-06	0.0007743917598907	3.40248939788652
ENSDARP00000126999	oplah 5-oxoprolinase, ATP-hydrolysing	XP_037135316.1	5-oxoprolinase	g_15562_ctg.000024F_1082202	ctg.000024F	1082202	1089846	3963	0.445086982313949	5.64370762372228	4.70127049947268	8.73896954909764e-06	0.000799702524698219	3.36870717383484
ENSDARP00000113894	hars histidyl-tRNA synthetase	XP_037118753.1	histidine--tRNA ligase isoform X2	g_8959_ctg.000034F_1469557	ctg.000034F	1469557	1502334	789	0.194639670755169	5.93317238019242	4.68932230753359	9.1632904115057e-06	0.000833015440172275	3.32135258254953
ENSDARP00000016595	ttc9c tetratricopeptide repeat domain 9C	XP_037117471.1	tetratricopeptide repeat protein 9C	g_2037_ctg.000063F_10797	ctg.000063F	10797	15217	669	0.199251437004844	4.14877707005579	4.67706912129579	9.61918649922557e-06	0.000853193963793606	3.3061222846275
ENSDARP00000051643	coq5 coenzyme Q5, methyltransferase	XP_037114082.1	2-methoxy-6-polyprenyl-1,4-benzoquinol methylase, mitochondrial	g_19786_ctg.000006F_6525964	ctg.000006F	6525964	6530939	1308	0.201244488063167	3.70537717710362	4.67782855097338	9.59030241363927e-06	0.000853193963793606	3.30537627063643
ENSDARP00000077781	hypk huntingtin interacting protein K	XP_037103806.1	huntingtin-interacting protein K	g_4217_ctg.000125F_117027	ctg.000125F	117027	118593	366	0.286973928299957	6.30150973306082	4.6844772829191	9.34099279715707e-06	0.000843619859288343	3.30288512542452
ENSDARP00000105649	rpl19 ribosomal protein L19	XP_037111409.1	60S ribosomal protein L19	g_3911_ctg.000010F_4741003	ctg.000010F	4741003	4742690	591	0.205974216902781	10.2361570233096	4.67251377596528	9.79422389982015e-06	0.000860118158848866	3.29015623114558
ENSDARP00000107383	rars1 arginyl-tRNA synthetase 1	XP_037125345.1	LOW QUALITY PROTEIN: arginine--tRNA ligase, cytoplasmic	g_26328_ctg.000104F_94492	ctg.000104F	94492	98552	1986	0.264323222173042	6.625167710316	4.67672670451881	9.63223754174284e-06	0.000853193963793606	3.27591653410952
ENSDARP00000108908	snip1 Smad nuclear interacting protein	XP_037128845.1	smad nuclear interacting protein 1-like	g_3758_ctg.000001F_65476	ctg.000001F	65476	66953	1071	0.210033869593452	4.59905524428759	4.66794635825855	9.97282590613053e-06	0.000860319907991533	3.26662410533527
ENSDARP00000035581	glcci1a glucocorticoid induced 1a	XP_037130988.1	glucocorticoid-induced transcript 1 protein-like isoform X1	g_14659_ctg.000001F_1971724	ctg.000001F	1971724	1978702	1389	-0.290369948113024	4.42667741060857	-4.66634499400467	1.00361897564772e-05	0.000860319907991533	3.2634539339024
ENSDARP00000077400	ABR activator of RhoGEF and GTPase	XP_037126398.1	active breakpoint cluster region-related protein isoform X1	g_5387_ctg.000007F_3372884	ctg.000007F	3372884	3417849	3306	-0.137448257645271	5.94431828604554	-4.67146645634145	9.83490151238391e-06	0.000860118158848866	3.25550150932105
ENSDARP00000025863	pdcd2l programmed cell death 2-like	XP_037109100.1	programmed cell death protein 2-like	g_5007_ctg.000012F_373086	ctg.000012F	373086	374366	1065	0.324385339113221	4.30817642308407	4.6632556453968	1.01595364618585e-05	0.000860319907991533	3.25435551416344
ENSDARP00000089506	mrps14 mitochondrial ribosomal protein S14	XP_037131618.1	28S ribosomal protein S14, mitochondrial	g_16445_ctg.000027F_2401080	ctg.000027F	2401080	2401708	420	0.329085730620636	4.19344005769408	4.65581459786183	1.04626978645755e-05	0.000860319907991533	3.22860703127849
ENSDARP00000003744	hspa9 heat shock protein 9	XP_037117515.1	stress-70 protein, mitochondrial	g_12499_ctg.000043F_1665638	ctg.000043F	1665638	1676260	2055	0.302960139586927	7.95359639026395	4.65874618951364	1.03422264783491e-05	0.000860319907991533	3.22634087598456
ENSDARP00000059012	sec61b SEC61 translocon beta subunit	XP_037130577.1	protein transport protein Sec61 subunit beta	g_7636_ctg.000001F_3132115	ctg.000001F	3132115	3133711	294	0.371333101034686	7.15803702121309	4.65805925284161	1.0370334305601e-05	0.000860319907991533	3.21389883208777
ENSDARP00000144043	rnf167 ring finger protein 167	XP_037125142.1	E3 ubiquitin-protein ligase RNF167	g_8107_ctg.000007F_1470724	ctg.000007F	1470724	1476383	1521	-0.204873310371789	4.92468668748401	-4.65487969954037	1.05014021873057e-05	0.000860319907991533	3.21065945004107
ENSDARP00000086210	bap1 BRCA1 associated protein-1 (ubiquitin carboxy-terminal hydrolase)	XP_037108067.1	ubiquitin carboxyl-terminal hydrolase BAP1	g_10632_ctg.000005F_1384088	ctg.000005F	1384088	1388811	2223	-0.197250461123621	4.66226676074545	-4.65140202410911	1.06465989482235e-05	0.000860319907991533	3.20441576480401
ENSDARP00000035273	rps23 ribosomal protein S23	XP_037107322.1	40S ribosomal protein S23	g_18205_ctg.000014F_3490339	ctg.000014F	3490339	3495852	2289	0.291103172798612	9.90376096028585	4.64839224127441	1.07738308044939e-05	0.000860511386393213	3.20198511446718
ENSDARP00000119077	amd1 adenosylmethionine decarboxylase 1	XP_037100494.1	S-adenosylmethionine decarboxylase proenzyme	g_20205_ctg.000040F_558017	ctg.000040F	558017	564352	1011	0.309421540967578	4.75500643932559	4.65145565343843	1.06443451545264e-05	0.000860319907991533	3.19986245689873
ENSDARP00000055610	isca2 iron-sulfur cluster assembly 2	XP_037097934.1	iron-sulfur cluster assembly 2 homolog, mitochondrial	g_6838_ctg.000003F_1080562	ctg.000003F	1080562	1081395	507	-0.240358582430765	3.3774385601244	-4.65274821831336	1.0590164365821e-05	0.000860319907991533	3.19156909423216
ENSDARP00000131596	zfyve9a zinc finger, FYVE domain containing 9a	XP_037131175.1	zinc finger FYVE domain-containing protein 9 isoform X1	g_5978_ctg.000016F_4061486	ctg.000016F	4061486	4068905	3261	0.175605479443661	5.50148765060589	4.65182150209863	1.06289825607629e-05	0.000860319907991533	3.18746908282976
ENSDARP00000113099	frmd4bb FERM domain containing 4Bb	XP_037108990.1	FERM domain-containing protein 4B-like isoform X1	g_15479_ctg.000014F_2087652	ctg.000014F	2087652	2104392	3147	-0.172034984647083	5.40407545575743	-4.64985833430427	1.07116718756135e-05	0.000860511386393213	3.18207836833844
ENSDARP00000068614	aplnra apelin receptor a	XP_037115517.1	apelin receptor A	g_22268_ctg.000006F_714231	ctg.000006F	714231	715310	1080	-0.286728711103701	3.28959286892619	-4.65393580502712	1.05406198109802e-05	0.000860319907991533	3.18008195469597
ENSDARP00000135152	rbm34 RNA binding motif protein 34	XP_037104481.1	RNA-binding protein 34	g_18845_ctg.000083F_1038134	ctg.000083F	1038134	1040738	1122	0.338820240420167	5.4901084679901	4.64693894077993	1.08357925338268e-05	0.000860511386393213	3.1702667035443
ENSDARP00000090847	tmem184ba transmembrane protein 184ba	XP_037113455.1	transmembrane protein 184B-like isoform X1	g_14242_ctg.000010F_3071411	ctg.000010F	3071411	3075052	1296	-0.227960562887476	3.9843909622438	-4.63715350836299	1.1262084703584e-05	0.0008792061380459	3.16234886626967
ENSDARP00000140069	rtcb RNA 2',3'-cyclic phosphate and 5'-OH ligase	XP_037098777.1	RNA-splicing ligase RtcB homolog	g_24711_ctg.000080F_1340704	ctg.000080F	1340704	1343366	1518	0.217013816224711	5.99592229957213	4.63965723865329	1.11514893947914e-05	0.000875518638961522	3.13788010085673
ENSDARP00000076885	homer2 homer scaffold protein 2	XP_037103764.1	homer protein homolog 2 isoform X1	g_3044_ctg.000015F_3844686	ctg.000015F	3844686	3865078	1065	0.281563419551557	4.50177106115617	4.63098981870543	1.15388993548691e-05	0.000895755681379666	3.13223744643717
ENSDARP00000126301	si:ch211-85n16.3 si:ch211-85n16.3	XP_037115707.1	small integral membrane protein 26-like	g_2239_ctg.000044F_887783	ctg.000044F	887783	888220	234	-0.238727072505773	3.64417869348686	-4.62139236361935	1.19831046625836e-05	0.000919903001264338	3.10181981434111
ENSDARP00000128904	nub1 negative regulator of ubiquitin-like proteins 1	XP_037135948.1	NEDD8 ultimate buster 1 isoform X1	g_15322_ctg.000020F_3170458	ctg.000020F	3170458	3174909	1974	0.262813967231377	4.59540939021687	4.6217737030301	1.19651428807528e-05	0.000919903001264338	3.09808532015576
ENSDARP00000081636	si:dkey-44g23.5 si:dkey-44g23.5	XP_037106588.1	MAPK regulated corepressor interacting protein 2	g_21061_ctg.000019F_1443970	ctg.000019F	1443970	1446062	441	0.338456537641229	3.91969733595137	4.60306702670509	1.28777562977254e-05	0.000952351918467557	3.03979110950333
ENSDARP00000068745	ppp1r12c protein phosphatase 1, regulatory subunit 12C	XP_037116172.1	protein phosphatase 1 regulatory subunit 12C isoform X1	g_6762_ctg.000044F_295777	ctg.000044F	295777	308570	2103	0.208337223643873	4.46374222422524	4.60477315703977	1.27918024494831e-05	0.000952351918467557	3.03764558606213
ENSDARP00000144065	sept7a septin 7a	XP_037130993.1	septin 7b isoform X1	g_12526_ctg.000001F_1939324	ctg.000001F	1939324	1946026	1362	0.178277173770089	7.01154620957786	4.60810589350792	1.26255020339442e-05	0.000951337516437496	3.02880428920963
ENSDARP00000115272	impa1 inositol monophosphatase 1	XP_037135505.1	inositol monophosphatase 1-like	g_4959_ctg.000020F_2564330	ctg.000020F	2564330	2568260	960	0.521685548182668	7.0535385747318	4.60725065300649	1.26679767712042e-05	0.000951337516437496	3.02590927962404
ENSDARP00000127725	tdg.2 thymine DNA glycosylase, tandem duplicate 2	XP_037110899.1	G/T mismatch-specific thymine DNA glycosylase isoform X1	g_2156_ctg.000012F_2420953	ctg.000012F	2420953	2425110	1308	-0.223039728010085	4.47946822905815	-4.59946565760679	1.30610326720437e-05	0.000959985901395209	3.01950427763599
ENSDARP00000092919	cox17 cytochrome c oxidase copper chaperone COX17	XP_037095302.1	cytochrome c oxidase copper chaperone	g_18927_ctg.000009F_1582288	ctg.000009F	1582288	1582561	204	0.241255365476906	6.15784886484662	4.59680051324452	1.31982886397807e-05	0.000964941547219524	2.98043256275391
ENSDARP00000149337	zgc:171772	XP_037132330.1	60S ribosomal protein L37a	g_19698_ctg.000130F_448024	ctg.000130F	448024	449478	279	0.213308743164154	9.00531398789046	4.58762341922301	1.3681686742422e-05	0.000989809148726634	2.9760795951628
ENSDARP00000031864	dync1li2 dynein, cytoplasmic 1, light intermediate chain 2	XP_037102997.1	cytoplasmic dynein 1 light intermediate chain 2 isoform X1	g_3068_ctg.000042F_2591723	ctg.000042F	2591723	2597441	1479	0.175481308011518	5.75353691070939	4.59378360200014	1.33553474278902e-05	0.000971285214518875	2.97126366132695
ENSDARP00000052125	yars1 tyrosyl-tRNA synthetase 1	XP_037119369.1	tyrosine--tRNA ligase, cytoplasmic	g_1367_ctg.000062F_1477337	ctg.000062F	1477337	1480230	1623	0.398365000368186	5.74522341708273	4.58580462487545	1.37795066986865e-05	0.000991693872721092	2.94261521704652
ENSDARP00000097691	capn10 calpain 10	XP_037132719.1	calpain-10	g_23870_ctg.000016F_4027853	ctg.000016F	4027853	4031108	1962	-0.233624696656056	3.54566309650009	-4.56996778065595	1.46603819455473e-05	0.00103355692716109	2.91491964413161
ENSDARP00000125508	net1 neuroepithelial cell transforming 1	XP_037099471.1	neuroepithelial cell-transforming gene 1 protein	g_16525_ctg.000013F_3041775	ctg.000013F	3041775	3046342	1632	-0.211256500647282	5.86796737906149	-4.57570663680229	1.43350516687506e-05	0.00102103991731338	2.90491030188727
ENSDARP00000086954	si:ch211-1e14.1 si:ch211-1e14.1	XP_037110692.1	UPF0606 protein KIAA1549 isoform X1	g_11043_ctg.000037F_73040	ctg.000037F	73040	102943	3354	-0.276441421711215	4.33851034838949	-4.55882634708674	1.53125173962896e-05	0.00105794182690965	2.87514200523767
ENSDARP00000140561	wbp11 WW domain binding protein 11	XP_037112548.1	WW domain-binding protein 11	g_6796_ctg.000010F_2771536	ctg.000010F	2771536	2775191	1560	0.181332593204158	6.11582063135305	4.56621849218797	1.48767754100424e-05	0.001043035046259	2.86889096851608
ENSDARP00000149927	reck reversion-inducing-cysteine-rich protein with kazal motifs	XP_037135402.1	reversion-inducing cysteine-rich protein with Kazal motifs	g_7148_ctg.000024F_715043	ctg.000024F	715043	729686	2874	-0.311455386278726	6.41759201053143	-4.56503381460565	1.49457909364077e-05	0.001043035046259	2.86600817196317
ENSDARP00000051552	znf703 zinc finger protein 703	XP_037115131.1	zinc finger protein 703	g_14487_ctg.000002F_6712389	ctg.000002F	6712389	6714565	1668	-0.302006340970529	5.53212135681774	-4.5565309737367	1.54503186497333e-05	0.00106215175672644	2.84008653667162
ENSDARP00000075784	mapk13 mitogen-activated protein kinase 13	XP_037123935.1	mitogen-activated protein kinase 13	g_6603_ctg.000039F_1449923	ctg.000039F	1449923	1460669	1092	-0.240758706047037	4.35974494964537	-4.54835232019189	1.59511480041052e-05	0.00107315918844268	2.83740674996066
ENSDARP00000003565	yod1 YOD1 deubiquitinase	XP_037106851.1	ubiquitin thioesterase OTU1 isoform X1	g_8362_ctg.000014F_3878112	ctg.000014F	3878112	3879975	984	0.193791013483767	3.07986507377155	4.55368286226404	1.5622973186719e-05	0.00106592917181908	2.81032775152732
ENSDARP00000082852	march2 membrane-associated ring finger (C3HC4) 2	XP_037132454.1	E3 ubiquitin-protein ligase MARCHF2-like	g_7122_ctg.000016F_181890	ctg.000016F	181890	183248	747	-0.198148841889853	3.12937122830098	-4.55104600482528	1.57844857708416e-05	0.00106916678618377	2.80974073318825
ENSDARP00000124463	ttll1 tubulin tyrosine ligase-like family, member 1	XP_037099315.1	probable tubulin polyglutamylase TTLL1	g_4253_ctg.000490F_22233	ctg.000490F	22233	32333	2946	0.18955468312621	5.5044183862309	4.54758787745139	1.5998754727109e-05	0.00107315918844268	2.80733734749918
ENSDARP00000121030	fhl3a four and a half LIM domains 3a	XP_037129762.1	four and a half LIM domains protein 3	g_16564_ctg.000001F_589079	ctg.000001F	589079	591814	840	0.269762640389872	4.40876896487789	4.53793779752762	1.66116827629496e-05	0.00109179899780445	2.79979857425529
ENSDARP00000119637	fmodb fibromodulin b	XP_037108775.1	fibromodulin a	g_20441_ctg.000041F_948765	ctg.000041F	948765	950747	1029	-0.38492301236974	3.55461807715569	-4.53701143367851	1.66717027454581e-05	0.00109179899780445	2.79787487723837
ENSDARP00000104299	tctn1 tectonic family member 1	XP_037118730.1	tectonic-1 isoform X8	g_10319_ctg.000034F_1799199	ctg.000034F	1799199	1825336	903	-0.277337546237045	2.79409639113519	-4.57408578073282	1.44262209883832e-05	0.00102226421342297	2.79707031398205
ENSDARP00000093249	dars1 aspartyl-tRNA synthetase 1	XP_037095372.1	aspartate--tRNA ligase, cytoplasmic	g_3858_ctg.000022F_2854768	ctg.000022F	2854768	2868035	1605	0.285832741325452	7.73660590729877	4.53976291307	1.64940432194028e-05	0.00109050090529047	2.79157916382558
ENSDARP00000066897	rps16 ribosomal protein S16	XP_037099392.1	40S ribosomal protein S16 isoform X1	g_3252_ctg.000080F_104170	ctg.000080F	104170	105146	441	0.230969771770889	8.74969735915245	4.53324629855014	1.69178170204701e-05	0.00109280968931991	2.77799272150679
ENSDARP00000129923	ugp2b UDP-glucose pyrophosphorylase 2b	XP_037126725.1	UDP-glucose pyrophosphorylase 2b isoform X1	g_3658_ctg.000059F_1746504	ctg.000059F	1746504	1757646	2697	0.218168279970238	8.34320923391228	4.53411234550318	1.68608969000921e-05	0.00109280968931991	2.7774482947798
ENSDARP00000127754	rfwd3 ring finger and WD repeat domain 3	XP_037109078.1	E3 ubiquitin-protein ligase RFWD3 isoform X1	g_14525_ctg.000012F_396792	ctg.000012F	396792	399738	1938	0.349321614455044	5.18313142261316	4.53200693575653	1.69995966122902e-05	0.00109280968931991	2.75761332620248
ENSDARP00000098580	mak16 MAK16 homolog (S. cerevisiae)	XP_037115056.1	protein MAK16 homolog	g_18751_ctg.000071F_966626	ctg.000071F	966626	968652	924	0.314000969959903	5.88074752986784	4.53186125371174	1.70092345643827e-05	0.00109280968931991	2.74531012067986
ENSDARP00000107223	prpf3 PRP3 pre-mRNA processing factor 3 homolog (yeast)	XP_037129126.1	U4/U6 small nuclear ribonucleoprotein Prp3 isoform X1	g_8433_ctg.000112F_238367	ctg.000112F	238367	242425	2034	0.19951713090128	5.44544743360432	4.52838577758065	1.72407376083181e-05	0.00109280968931991	2.73827664203119
ENSDARP00000113637	trim33 tripartite motif containing 33	XP_037102345.1	E3 ubiquitin-protein ligase TRIM33 isoform X6	g_17641_ctg.000039F_1483264	ctg.000039F	1483264	1511678	4488	-0.145463176363452	5.97076514582161	-4.5292293857962	1.71842657932694e-05	0.00109280968931991	2.73539526908654
ENSDARP00000053621	rnf139 ring finger protein 139	XP_037119791.1	E3 ubiquitin-protein ligase RNF139	g_25965_ctg.000079F_1470918	ctg.000079F	1470918	1473729	2109	0.189427354550862	5.05352588140578	4.5247224247977	1.74880557588944e-05	0.00110105169656872	2.73529311350193
ENSDARP00000127773	si:dkey-243i1.1 si:dkey-243i1.1	XP_037124104.1	LOW QUALITY PROTEIN: protein moonraker	g_1441_ctg.000031F_839530	ctg.000031F	839530	854802	2799	-0.365156177981857	3.82142582266148	-4.51453436937551	1.81940529560008e-05	0.00111922335807461	2.72454602855766
ENSDARP00000114402	jarid2b jumonji, AT rich interactive domain 2b	XP_037119652.1	protein Jumonji	g_20113_ctg.000138F_257694	ctg.000138F	257694	287862	4113	-0.146022285761946	5.71246571130686	-4.52410416371344	1.75301326708002e-05	0.00110105169656872	2.71920827582323
ENSDARP00000060808	smg5 SMG5 nonsense mediated mRNA decay factor	XP_037129048.1	protein SMG5	g_17742_ctg.000112F_472813	ctg.000112F	472813	479796	3276	0.177543886230597	5.69976854313764	4.52095102562098	1.77462539335749e-05	0.00110958251970198	2.70728868573183
ENSDARP00000150336	maml3 mastermind-like transcriptional coactivator 3	XP_037115957.1	mastermind-like protein 3	g_25241_ctg.000044F_150670	ctg.000044F	150670	244505	3372	-0.298149220825123	3.35684130018478	-4.51296210135632	1.83054334147389e-05	0.00111922335807461	2.70663236200137
ENSDARP00000134786	fnta farnesyltransferase, CAAX box, alpha	XP_037118174.1	protein farnesyltransferase/geranylgeranyltransferase type-1 subunit alpha	g_17077_ctg.000011F_2059020	ctg.000011F	2059020	2061776	1107	0.161501366513171	5.02157216029513	4.51440293035119	1.82033390046758e-05	0.00111922335807461	2.69841594074262
ENSDARP00000075515	ssbp3a single stranded DNA binding protein 3a	XP_037106053.1	single-stranded DNA-binding protein 3b isoform X2	g_9627_ctg.000000F_8390948	ctg.000000F	8390948	8399164	1074	-0.36284840265682	4.40395670300489	-4.50932879249161	1.85653489318673e-05	0.00112950836323802	2.69631878628967
ENSDARP00000114606	rbsn rabenosyn, RAB effector	XP_037131195.1	rabenosyn-5	g_848_ctg.000061F_1355661	ctg.000061F	1355661	1358985	2247	0.14434734983414	5.11132202535885	4.51311912576385	1.82942801197889e-05	0.00111922335807461	2.69101944479186
ENSDARP00000124833	hdc histidine decarboxylase	XP_037102956.1	histidine decarboxylase-like	g_16379_ctg.000101F_729483	ctg.000101F	729483	735658	2082	0.690408401876061	3.18553612994728	4.51649917923906	1.80557860917068e-05	0.00111922335807461	2.68964285645221
ENSDARP00000128151	si:dkey-234i14.2 si:dkey-234i14.2	XP_037102708.1	RNA-binding Raly-like protein isoform X1	g_13271_ctg.000038F_2272707	ctg.000038F	2272707	2298860	618	-0.396339244747316	4.13456954847995	-4.50484001221805	1.88913956600102e-05	0.00113326898519223	2.68752313250357
ENSDARP00000104113	caap1 caspase activity and apoptosis inhibitor 1	XP_037118327.1	caspase activity and apoptosis inhibitor 1 isoform X1	g_10841_ctg.000065F_902319	ctg.000065F	902319	904523	873	0.215243771241843	4.22237582615329	4.50410612838956	1.89452261962227e-05	0.00113326898519223	2.68300626885694
ENSDARP00000136862	cnga2a cyclic nucleotide gated channel subunit alpha 2a	XP_037118137.1	cyclic nucleotide-gated olfactory channel-like isoform X1	g_9920_ctg.000011F_2033352	ctg.000011F	2033352	2040225	3303	0.35319787367155	3.82901668578011	4.49938677035554	1.92949542423241e-05	0.00114186413055399	2.67074030181301
ENSDARP00000103048	thsd1 thrombospondin, type I, domain containing 1	XP_037125859.1	thrombospondin type-1 domain-containing protein 1	g_5555_ctg.000104F_1060533	ctg.000104F	1060533	1063941	2526	-0.493114774993705	3.50649995059569	-4.50232185456482	1.90767227618541e-05	0.00113621618587629	2.66324267464062
ENSDARP00000137398	pak2a p21 protein (Cdc42/Rac)-activated kinase 2a	XP_037097183.1	serine/threonine-protein kinase PAK 2-like	g_5952_ctg.000003F_4905864	ctg.000003F	4905864	4913741	1551	0.229145998493396	5.5276895827567	4.5072057321823	1.87188750312279e-05	0.00112950836323802	2.66047404289677
ENSDARP00000093301	stt3b STT3 oligosaccharyltransferase complex catalytic subunit B	XP_037119296.1	dolichyl-diphosphooligosaccharide--protein glycosyltransferase subunit STT3B	g_19533_ctg.000062F_926068	ctg.000062F	926068	946617	2415	0.191878481218713	6.25806199696268	4.50778480609325	1.8676878727811e-05	0.00112950836323802	2.65709718337751
ENSDARP00000021768	ufl1 UFM1-specific ligase 1	XP_037104001.1	E3 UFM1-protein ligase 1	g_6563_ctg.000083F_944474	ctg.000083F	944474	946828	2355	0.256408428314343	5.5266742522485	4.49882734704948	1.93368220111183e-05	0.00114186413055399	2.63026369171589
ENSDARP00000124947	zgc:172295	XP_037121296.1	glycerol kinase isoform X1	g_10599_ctg.000111F_379794	ctg.000111F	379794	384932	1692	0.278252517095647	4.66352634044439	4.49036058989676	1.99813141116385e-05	0.00116992287455348	2.62365335036218
ENSDARP00000129523	glg1a golgi glycoprotein 1a	XP_037109066.1	Golgi apparatus protein 1 isoform X1	g_4901_ctg.000012F_400664	ctg.000012F	400664	409355	3489	0.23477306062094	7.20921389267023	4.49444855312683	1.96675848895373e-05	0.0011564539915048	2.62052854794553
ENSDARP00000128442	aifm4 apoptosis inducing factor mitochondria associated 4	XP_037124059.1	apoptosis inducing factor mitochondria associated 4	g_6391_ctg.000078F_1114693	ctg.000078F	1114693	1121732	1695	-0.305194862464496	3.9389649054943	-4.47036262584124	2.15871228963149e-05	0.00123260687678215	2.56838490843079
ENSDARP00000126436	si:dkey-118j18.2 si:dkey-118j18.2	XP_037135546.1	uncharacterized protein	g_26418_ctg.000108F_949198	ctg.000108F	949198	952583	531	-0.144524246814415	4.90178496713911	-4.47248945491086	2.141058391186e-05	0.00123260687678215	2.55224308319191
ENSDARP00000145258	CR936976.1	XP_037105847.1	tyrosine-protein kinase receptor Tie-1 isoform X1	g_13735_ctg.000171F_34570	ctg.000171F	34570	43955	3405	-0.22933129358666	4.10978528962704	-4.46448375488317	2.20824554682058e-05	0.00124343504483223	2.54456156095593
ENSDARP00000046980	pdlim1 PDZ and LIM domain 1 (elfin)	XP_037128148.1	PDZ and LIM domain protein 1	g_17639_ctg.000109F_380349	ctg.000109F	380349	384732	966	0.360515111973804	5.7546207022448	4.47563261725045	2.11522369333468e-05	0.00123260687678215	2.54415084171605
ENSDARP00000063664	ackr3b atypical chemokine receptor 3b	XP_037095553.1	atypical chemokine receptor 3a	g_2405_ctg.000087F_249187	ctg.000087F	249187	253673	1233	-0.312791578351708	3.51138985999549	-4.46289596294122	2.22181105944451e-05	0.00124343504483223	2.53697633980144
ENSDARP00000109830	si:ch211-154o6.2 si:ch211-154o6.2	XP_037130842.1	zinc finger protein 384b isoform X1	g_6302_ctg.000093F_363276	ctg.000093F	363276	371801	1680	-0.160000761061471	5.86045041298374	-4.47337054096992	2.13378583767103e-05	0.00123260687678215	2.53481430275122
ENSDARP00000113091	adsl adenylosuccinate lyase	XP_037111849.1	adenylosuccinate lyase	g_24801_ctg.000010F_1336811	ctg.000010F	1336811	1340644	1446	0.210550385633579	6.2696254785201	4.47340120965558	2.13353312658034e-05	0.00123260687678215	2.53324090511634
ENSDARP00000031200	ing3 inhibitor of growth family, member 3	XP_037098781.1	inhibitor of growth protein 3 isoform X3	g_15309_ctg.000080F_1410165	ctg.000080F	1410165	1413147	1272	0.128200999534532	5.9712437895802	4.47089675115529	2.15426555546732e-05	0.00123260687678215	2.52477319854853
ENSDARP00000133027	hint1 histidine triad nucleotide binding protein 1	XP_037128668.1	histidine triad nucleotide-binding protein 1	g_1969_ctg.000004F_1066174	ctg.000004F	1066174	1067146	381	0.361671207963002	6.28314067072429	4.46742973454431	2.18328797987364e-05	0.00124150918954296	2.51176213146823
ENSDARP00000017647	gins1 GINS complex subunit 1 (Psf1 homolog)	XP_037128107.1	DNA replication complex GINS protein PSF1	g_7434_ctg.000069F_601490	ctg.000069F	601490	622386	594	0.202965843688791	4.6170112468335	4.45520249551123	2.2886902332397e-05	0.00126500486571625	2.49826506411918
ENSDARP00000123845	fgfr2 fibroblast growth factor receptor 2	XP_037128517.1	fibroblast growth factor receptor 2 isoform X6	g_2248_ctg.000004F_2165260	ctg.000004F	2165260	2191945	2505	-0.162872139226603	7.2867081354914	-4.45538560086123	2.28707613162669e-05	0.00126500486571625	2.48207684834108
ENSDARP00000148369	med12 mediator complex subunit 12	XP_037117407.1	mediator of RNA polymerase II transcription subunit 12 isoform X1	g_6083_ctg.000063F_1022591	ctg.000063F	1022591	1044893	6561	-0.141326557362285	6.99410797286831	-4.45648752518945	2.27738571083731e-05	0.00126500486571625	2.48125290432782
ENSDARP00000121092	eif5b eukaryotic translation initiation factor 5B	XP_037098994.1	eukaryotic translation initiation factor 5B isoform X1	g_14605_ctg.000074F_1145537	ctg.000074F	1145537	1153677	3540	0.252774928663354	7.43181446232561	4.45022962228414	2.33295029818916e-05	0.00127713833176865	2.46612656349545
ENSDARP00000091097	ppp2r5eb protein phosphatase 2, regulatory subunit B', epsilon isoform b	XP_037097839.1	protein phosphatase 2, regulatory subunit B', epsilon isoform X1	g_1292_ctg.000049F_232135	ctg.000049F	232135	252655	1884	0.0957417097668776	7.04453132101229	4.45126614127985	2.32365725605349e-05	0.00127713833176865	2.46244676224063
ENSDARP00000122981	mars1 methionyl-tRNA synthetase 1	XP_037108694.1	methionine--tRNA ligase, cytoplasmic isoform X1	g_24385_ctg.000005F_3626055	ctg.000005F	3626055	3636172	2748	0.425703090764669	5.42472368429517	4.4496269399907	2.33837022678729e-05	0.00127713833176865	2.45667982421361
ENSDARP00000084659	znf319b zinc finger protein 319b	XP_037111277.1	zinc finger protein 319 isoform X1	g_5427_ctg.000095F_763792	ctg.000095F	763792	765767	1896	-0.334172932181034	2.85985548224836	-4.46353581290847	2.21633475252348e-05	0.00124343504483223	2.44297025411824
ENSDARP00000135125	ddx46 DEAD (Asp-Glu-Ala-Asp) box polypeptide 46	XP_037125484.1	probable ATP-dependent RNA helicase DDX46 isoform X1	g_4141_ctg.000007F_4916379	ctg.000007F	4916379	4922341	3201	0.193017122111982	6.92065834638177	4.44519007262844	2.37864728669097e-05	0.00129402158297228	2.43848892375867
ENSDARP00000115931	sh2b1 SH2B adaptor protein 1	XP_037113334.1	SH2B adapter protein 1 isoform X1	g_4358_ctg.000023F_1436266	ctg.000023F	1436266	1440265	2721	0.14359262580165	5.11499162801465	4.43019178212322	2.51982303191905e-05	0.00136544763353166	2.39385406537292
ENSDARP00000153402	rnf44 ring finger protein 44	XP_037117300.1	RING finger protein 44 isoform X1	g_11820_ctg.000011F_5137336	ctg.000011F	5137336	5144335	1359	-0.380984126365143	4.30519115816488	-4.42238291827271	2.59649696092524e-05	0.00140149980492441	2.39226547196001
ENSDARP00000064865	prkab1a protein kinase, AMP-activated, beta 1 non-catalytic subunit, a	XP_037121637.1	5'-AMP-activated protein kinase subunit beta-1a	g_24876_ctg.000017F_3372249	ctg.000017F	3372249	3374148	810	-0.368656842198965	3.59746836768774	-4.41863176682165	2.63412554692985e-05	0.00140929091524995	2.38758974276728
ENSDARP00000141680	lmx1ba LIM homeobox transcription factor 1, beta a	XP_037114579.1	LIM homeobox transcription factor 1, beta b	g_7288_ctg.000006F_270661	ctg.000006F	270661	311941	1323	-0.379574778619872	3.42974988794398	-4.41789991563274	2.64152805796596e-05	0.00140929091524995	2.37835481844347
ENSDARP00000113461	fam117bb family with sequence similarity 117 member Bb	XP_037120985.1	protein FAM117B	g_14129_ctg.000074F_498959	ctg.000074F	498959	502223	1089	-0.320045416875839	4.38279922336626	-4.41849984762581	2.63545839800419e-05	0.00140929091524995	2.37516355325101
ENSDARP00000092768	lipt2 lipoyl(octanoyl) transferase 2	XP_037122771.1	putative lipoyltransferase 2, mitochondrial	g_26233_ctg.000152F_227150	ctg.000152F	227150	227969	687	0.355765095959599	3.87935933006924	4.41388585830046	2.68248805728735e-05	0.00141475648761819	2.37116888158059
ENSDARP00000105460	notch1b notch receptor 1b	XP_037114770.1	neurogenic locus notch homolog protein 1-like isoform X1	g_3548_ctg.000071F_1612577	ctg.000071F	1612577	1639202	7233	-0.207103578684779	4.96094421073002	-4.41664161105296	2.654302526427e-05	0.00141033086423105	2.35049169478469
ENSDARP00000098593	phf12a PHD finger protein 12a	XP_037124285.1	PHD finger protein 12-like isoform X1	g_471_ctg.000089F_1170788	ctg.000089F	1170788	1219304	2358	-0.144286104725904	4.87667781128703	-4.4125642733912	2.69610742717858e-05	0.00141653279196782	2.33858683981155
ENSDARP00000053931	cbsa cystathionine beta-synthase a	XP_037102146.1	cystathionine beta-synthase-like	g_20215_ctg.000105F_314416	ctg.000105F	314416	321042	1800	0.300326685446287	6.68529574402051	4.41570104182145	2.66389025592925e-05	0.00141033086423105	2.32960467580031
ENSDARP00000113332	fxr2 fragile X mental retardation, autosomal homolog 2	XP_037116182.1	fragile X mental retardation syndrome-related protein 2 isoform X1	g_24845_ctg.000117F_110951	ctg.000117F	110951	119149	2304	0.371315898691441	7.75677456761317	4.39525720607803	2.88074371187856e-05	0.00150616265385173	2.27607950136027
ENSDARP00000126761	si:dkey-119m7.8 si:dkey-119m7.8	XP_037095900.1	solute carrier family 22 member 5-like isoform X2	g_13329_ctg.000009F_88018	ctg.000009F	88018	92764	1944	0.309178005663294	3.59529524531905	4.38529405524206	2.99250880479671e-05	0.0015388137245916	2.27239744097757
ENSDARP00000142328	vars1 valyl-tRNA synthetase 1	XP_037130770.1	valine--tRNA ligase isoform X1	g_14953_ctg.000093F_234070	ctg.000093F	234070	252407	5415	0.305765554970421	7.51776151013986	4.39171475233067	2.92001268423512e-05	0.00151118858691988	2.25955691262532
ENSDARP00000097641	unm_hu7910 un-named hu7910	XP_037135138.1	aspartyl/asparaginyl beta-hydroxylase isoform X1	g_14275_ctg.000020F_3201594	ctg.000020F	3201594	3207785	3024	0.173599340393134	6.44179127059755	4.39455371799018	2.88850125394926e-05	0.00150616265385173	2.25232596223281
ENSDARP00000143798	cltb clathrin, light chain B	XP_037118391.1	clathrin light chain B isoform X1	g_4882_ctg.000011F_4586643	ctg.000011F	4586643	4589801	558	0.240655454577792	6.23045976313909	4.39342067985864	2.90103797394006e-05	0.00150701288435728	2.2473911700092
ENSDARP00000121473	yipf6 Yip1 domain family, member 6	XP_037097851.1	protein YIPF6	g_9495_ctg.000049F_313180	ctg.000049F	313180	314197	684	0.30755698492437	4.65632101245913	4.38295406520124	3.01935918878813e-05	0.0015452409359509	2.24260328429003
ENSDARP00000124842	pikfyve phosphoinositide kinase, FYVE finger containing	XP_037095959.1	1-phosphatidylinositol 3-phosphate 5-kinase isoform X1	g_12921_ctg.000009F_4809737	ctg.000009F	4809737	4823551	6258	-0.202786615349933	5.04440993434337	-4.3850180083385	2.9956642923371e-05	0.0015388137245916	2.23608598587962
ENSDARP00000109712	metap2a methionyl aminopeptidase 2a	XP_037098703.1	methionine aminopeptidase 2	g_7779_ctg.000080F_985129	ctg.000080F	985129	987915	1422	0.31833606783014	8.36848487869969	4.38123368022922	3.03924805478315e-05	0.00154968005981526	2.23357782035872
ENSDARP00000126258	rpl35a ribosomal protein L35a	XP_037123169.1	60S ribosomal protein L35a isoform X2	g_20840_ctg.000152F_375276	ctg.000152F	375276	376524	333	0.231912836238667	9.43616280806378	4.36836311166105	3.19210511385434e-05	0.00160534405072373	2.20062167650732
ENSDARP00000073739	tmeff1b transmembrane protein with EGF-like and two follistatin-like domains 1b	XP_037133032.1	tomoregulin-1-like	g_16072_ctg.000067F_314472	ctg.000067F	314472	322999	2157	0.313898873659762	7.35453135516875	4.36868081581624	3.1882441370314e-05	0.00160534405072373	2.17480215966273
ENSDARP00000071331	fli1a Fli-1 proto-oncogene, ETS transcription factor a	XP_037123363.1	Friend leukemia integration 1 transcription factor isoform X1	g_14080_ctg.000031F_1481805	ctg.000031F	1481805	1503186	1224	-0.219439693375747	4.26920138525744	-4.35826808433535	3.3171639962434e-05	0.00165474989531016	2.16743747132417
ENSDARP00000139839	sept10 septin 10	XP_037096362.1	septin 10	g_8109_ctg.000022F_1775141	ctg.000022F	1775141	1778331	1284	0.255719224565199	5.80276093627629	4.37031383857079	3.16846944145954e-05	0.00160534405072373	2.16742966851707
ENSDARP00000118507	ptpn3 protein tyrosine phosphatase non-receptor type 3	XP_037130150.1	tyrosine-protein phosphatase non-receptor type 3 isoform X1	g_15666_ctg.000001F_2959366	ctg.000001F	2959366	2977196	4326	-0.475391178190458	6.37987658120324	-4.36401348974289	3.24542084399902e-05	0.00162482700081081	2.14535726480315
ENSDARP00000102662	dtx4a deltex 4, E3 ubiquitin ligase a	XP_037117754.1	E3 ubiquitin-protein ligase DTX4a isoform X1	g_9566_ctg.000065F_1139159	ctg.000065F	1139159	1144931	2181	-0.317847081705578	3.58123379247469	-4.33977570425221	3.558617340435e-05	0.00171676626598853	2.11566913136657
ENSDARP00000150331	dgkaa diacylglycerol kinase, alpha a	XP_037096598.1	LOW QUALITY PROTEIN: diacylglycerol kinase, alpha a	g_12683_ctg.000026F_237127	ctg.000026F	237127	246715	2193	0.205945940047345	4.95803295575624	4.34874949581276	3.43940299492698e-05	0.00169734537799647	2.11133712308346
ENSDARP00000000250	slc40a1 solute carrier family 40 member 1	XP_037136445.1	solute carrier family 40 member 1	g_18281_ctg.000009F_872536	ctg.000009F	872536	876628	1713	-0.523430888098211	7.13976172204023	-4.35075633371574	3.41327474605629e-05	0.00169048854627261	2.10799841476195
ENSDARP00000125104	rab8a RAB8A, member RAS oncogene family	XP_037106642.1	ras-related protein Rab-8A	g_25308_ctg.000000F_5395234	ctg.000000F	5395234	5397178	621	0.219906044225175	4.25998774354619	4.34008105813473	3.55449608892756e-05	0.00171676626598853	2.1048465737315
ENSDARP00000135701	si:dkey-19b23.8 si:dkey-19b23.8	XP_037116710.1	uncharacterized protein	g_16710_ctg.000126F_166635	ctg.000126F	166635	167521	624	0.355789129506725	3.71086578310988	4.33262394231462	3.65647068043925e-05	0.00174224523663136	2.0910531825134
ENSDARP00000134585	zgc:154055 zgc:154055	XP_037097639.1	myotubularin-related protein 9 isoform X1	g_11013_ctg.000056F_1522883	ctg.000056F	1522883	1528230	1539	-0.287589412473401	2.81716890658226	-4.3543690624825	3.36672027367694e-05	0.00167342952308158	2.06865523379768
ENSDARP00000153362	nepro nucleolus and neural progenitor protein	XP_037095135.1	nucleolus and neural progenitor protein	g_10920_ctg.000009F_1198521	ctg.000009F	1198521	1204270	1800	0.134329855357371	5.71477354404161	4.33923903284908	3.56587177184015e-05	0.00171676626598853	2.05906486677534
ENSDARP00000137866	ankrd13c ankyrin repeat domain 13C	XP_037106034.1	ankyrin repeat domain-containing protein 13C-like	g_5747_ctg.000000F_3321957	ctg.000000F	3321957	3332661	1563	-0.273157286377077	4.52395432856556	-4.32911634972734	3.7054064315791e-05	0.00175462890227266	2.05601253162925
ENSDARP00000098922	cacnb1 calcium channel, voltage-dependent, beta 1 subunit	XP_037111404.1	voltage-dependent L-type calcium channel subunit beta-1 isoform X6	g_5877_ctg.000010F_4749119	ctg.000010F	4749119	4760090	1863	0.277051922606808	5.57242113008178	4.33374609121217	3.64094717174722e-05	0.00174085148855374	2.04168921664523
ENSDARP00000114251	plpp3 phospholipid phosphatase 3	XP_037132114.1	phospholipid phosphatase 3-like isoform X2	g_4718_ctg.000206F_35832	ctg.000206F	35832	50299	903	-0.341960245352892	3.27407618588267	-4.31841226874083	3.85867860767287e-05	0.00178731302558747	2.03034907473823
ENSDARP00000136697	pdxdc1 pyridoxal-dependent decarboxylase domain containing 1	XP_037111768.1	pyridoxal-dependent decarboxylase domain-containing protein 1 isoform X1	g_6373_ctg.000010F_1229694	ctg.000010F	1229694	1235402	2322	0.245783857868515	4.8107049337016	4.32408921386646	3.77664452266395e-05	0.0017780115578613	2.02899021432567
ENSDARP00000062263	sdhb succinate dehydrogenase complex, subunit B, iron sulfur (Ip)	XP_037108853.1	succinate dehydrogenase [ubiquinone] iron-sulfur subunit, mitochondrial	g_5949_ctg.000005F_1064643	ctg.000005F	1064643	1067087	852	0.151273526985822	6.46754769488964	4.32894189678036	3.70785670475914e-05	0.00175462890227266	2.02054369314278
ENSDARP00000003107	cct7 chaperonin containing TCP1, subunit 7 (eta)	XP_037116645.1	T-complex protein 1 subunit eta	g_19017_ctg.000126F_227516	ctg.000126F	227516	231942	1764	0.257480975418241	8.71810254782795	4.31855074378425	3.85665730219044e-05	0.00178731302558747	2.01848943362922
ENSDARP00000114178	acad11 acyl-CoA dehydrogenase family, member 11	XP_037135614.1	acyl-CoA dehydrogenase family member 11 isoform X1	g_18074_ctg.000024F_3303628	ctg.000024F	3303628	3307510	1221	0.925725090903228	2.77885456023988	4.36813435499269	3.19488792841964e-05	0.00160534405072373	2.01597823315006
ENSDARP00000062849	agps alkylglycerone phosphate synthase	XP_037096334.1	alkyldihydroxyacetonephosphate synthase, peroxisomal	g_21775_ctg.000022F_1458613	ctg.000022F	1458613	1475493	1911	0.331849823603626	4.49011314728945	4.31453714984158	3.91565930979906e-05	0.00178731302558747	2.00823509800818
ENSDARP00000120451	kdm6bb lysine (K)-specific demethylase 6B, b	XP_037126646.1	lysine (K)-specific demethylase 6B, b isoform X1	g_10797_ctg.000028F_2995414	ctg.000028F	2995414	3011686	4545	-0.220623634633348	5.54074863885862	-4.32364494074058	3.7830033145985e-05	0.0017780115578613	2.0077619520949
ENSDARP00000059881	shoc2 SHOC2 leucine rich repeat scaffold protein	XP_037108502.1	leucine-rich repeat protein SHOC-2	g_18900_ctg.000019F_1735659	ctg.000019F	1735659	1741094	1749	-0.136629836555944	4.8472216219749	-4.31482538895333	3.91139319742826e-05	0.00178731302558747	1.99483596177748
ENSDARP00000007227	mrpl46 mitochondrial ribosomal protein L46	XP_037102508.1	39S ribosomal protein L46, mitochondrial	g_12060_ctg.000075F_13464	ctg.000075F	13464	14637	891	0.237896348599451	3.58400396941444	4.30290256569282	4.09165255487154e-05	0.00179487158740365	1.98986219350546
ENSDARP00000108347	mob2b MOB kinase activator 2b	XP_037111229.1	MOB kinase activator 2a isoform X1	g_26436_ctg.000037F_755069	ctg.000037F	755069	766301	735	-0.16430306774449	4.90110566377016	-4.30999691099387	3.98345228467101e-05	0.00178731302558747	1.97772862878427
ENSDARP00000104772	ptgs1 prostaglandin-endoperoxide synthase 1	XP_037121397.1	prostaglandin G/H synthase 1-like	g_10790_ctg.000017F_1748299	ctg.000017F	1748299	1753988	1713	0.398675123908293	4.2413651376305	4.30140120685231	4.11491115164266e-05	0.00179722282291692	1.97270824869677
ENSDARP00000063869	rpl11 ribosomal protein L11	XP_037120136.1	60S ribosomal protein L11 isoform X1	g_12812_ctg.000018F_672853	ctg.000018F	672853	674432	537	0.191969189134783	9.75053626550814	4.30087935707957	4.12302529211654e-05	0.00179722282291692	1.97010280156143
ENSDARP00000057289	prpf38a pre-mRNA processing factor 38A	XP_037122660.1	pre-mRNA-splicing factor 38A	g_4728_ctg.000263F_112986	ctg.000263F	112986	114041	954	0.21670951181427	4.64698378956097	4.30436830426406	4.06906803680958e-05	0.00179064911250429	1.96824894870568
ENSDARP00000057637	hk1 hexokinase 1	XP_037107052.1	hexokinase-1 isoform X1	g_27130_ctg.000083F_153005	ctg.000083F	153005	159910	2760	0.256616274541957	6.94827568412182	4.31165006104675	3.95863817570975e-05	0.00178731302558747	1.96651989623659
ENSDARP00000114158	tspan2b tetraspanin 2b	XP_037095958.1	CD9 antigen-like	g_10900_ctg.000036F_1360334	ctg.000036F	1360334	1368695	645	-0.311836433020732	3.38409829264574	-4.29670081054267	4.18855509485509e-05	0.00182004573272666	1.96591949024941
ENSDARP00000122309	psmd5 proteasome 26S subunit, non-ATPase 5	XP_037121398.1	26S proteasome non-ATPase regulatory subunit 5	g_15087_ctg.000017F_1740686	ctg.000017F	1740686	1743334	1515	0.2070708927835	4.9335066538367	4.30663378939695	4.0343969911242e-05	0.00178731302558747	1.96503834894659
ENSDARP00000098175	ndufs2 NADH:ubiquinone oxidoreductase core subunit S2	XP_037116245.1	NADH dehydrogenase [ubiquinone] iron-sulfur protein 2, mitochondrial	g_10594_ctg.000117F_177046	ctg.000117F	177046	180512	1410	0.132566136403919	7.64411247498114	4.30721931941144	4.02548243594591e-05	0.00178731302558747	1.96433953308259
ENSDARP00000015948	papolg poly(A) polymerase gamma	XP_037126940.1	poly(A) polymerase gamma isoform X1	g_3455_ctg.000004F_6463286	ctg.000004F	6463286	6472193	2568	-0.12712174293318	4.92351045752935	-4.30621388195256	4.04080169480518e-05	0.00178731302558747	1.96405233534782
ENSDARP00000122776	bcat2 branched chain amino-acid transaminase 2, mitochondrial	XP_037112432.1	branched-chain-amino-acid aminotransferase, mitochondrial isoform X2	g_9481_ctg.000023F_2177684	ctg.000023F	2177684	2181305	1173	0.157491209286452	6.6369616109963	4.31193952549832	3.954308614167e-05	0.00178731302558747	1.96209573624238
ENSDARP00000104791	eml1 EMAP like 1	XP_037097469.1	echinoderm microtubule-associated protein-like 1 isoform X1	g_16783_ctg.000003F_2236192	ctg.000003F	2236192	2251870	2469	0.253428144199026	5.70305085419766	4.31084989246089	3.97063020060155e-05	0.00178731302558747	1.95901766410829
ENSDARP00000156027	atcayb ATCAY kinesin light chain interacting caytaxin b	XP_037132067.1	caytaxin-like	g_7857_ctg.000027F_1555697	ctg.000027F	1555697	1558930	1203	0.316351323079477	5.13040293339524	4.30570658151272	4.04855244614906e-05	0.00178731302558747	1.95578373292868
ENSDARP00000033045	tnn tenascin N	XP_037131614.1	tenascin-N isoform X1	g_1224_ctg.000027F_2383045	ctg.000027F	2383045	2392268	3351	-0.302806385460062	5.86221173756648	-4.30975387581995	3.98711290834975e-05	0.00178731302558747	1.95451743096797
ENSDARP00000132399	mccc1 methylcrotonoyl-CoA carboxylase 1 (alpha)	XP_037105976.1	methylcrotonoyl-CoA carboxylase subunit alpha, mitochondrial	g_20629_ctg.000000F_844509	ctg.000000F	844509	848822	2151	0.136138270861392	5.46119195102431	4.30680237950401	4.03182829809123e-05	0.00178731302558747	1.95004279984819
ENSDARP00000002761	rhocb ras homolog family member Cb	XP_037102243.1	rho-related GTP-binding protein RhoA-D-like isoform X1	g_473_ctg.000105F_527797	ctg.000105F	527797	531972	684	0.244409407159572	6.67531927369999	4.30720457806144	4.02570663632834e-05	0.00178731302558747	1.94585805691709
ENSDARP00000146028	zgc:103692 zgc:103692	XP_037114520.1	telomere length and silencing protein 1 homolog	g_7235_ctg.000006F_1824335	ctg.000006F	1824335	1826092	879	-0.25252642613332	4.27052099574039	-4.29386568249022	4.23358711363294e-05	0.00183274249541512	1.94528457862715
ENSDARP00000065255	ppig peptidylprolyl isomerase G (cyclophilin G)	XP_037096328.1	peptidyl-prolyl cis-trans isomerase G	g_2807_ctg.000022F_880883	ctg.000022F	880883	884815	2181	0.307071004589679	6.64720125401424	4.3057394792868	4.04804938581206e-05	0.00178731302558747	1.94089585862087
ENSDARP00000125055	oat ornithine aminotransferase	XP_037134799.1	ornithine aminotransferase, mitochondrial	g_6136_ctg.000066F_1304865	ctg.000066F	1304865	1306833	1308	0.383580789329377	6.59120301829262	4.30570690566816	4.04854748899259e-05	0.00178731302558747	1.93944663206644
ENSDARP00000154881	tnksb tankyrase, TRF1-interacting ankyrin-related ADP-ribose polymerase b	XP_037113711.1	poly [ADP-ribose] polymerase tankyrase-1-like isoform X1	g_2671_ctg.000060F_760092	ctg.000060F	760092	771835	3765	-0.137375832537208	5.98987174371632	-4.29319539827329	4.24430162493008e-05	0.00183274249541512	1.89486816074623
ENSDARP00000147951	AL953841.4 CREB binding protein a	XP_037113740.1	CREB-binding protein isoform X1	g_23986_ctg.000019F_1412607	ctg.000019F	1412607	1433345	7203	-0.156360919465413	6.68267883515192	-4.28418327281607	4.39092261848508e-05	0.00189014855894788	1.8671546165361
ENSDARP00000081395	vps45 vacuolar protein sorting 45 homolog	XP_037119861.1	vacuolar protein sorting-associated protein 45	g_18548_ctg.000079F_1159071	ctg.000079F	1159071	1162290	1689	0.139330197422979	5.39639593503334	4.27812219371937	4.49226387774693e-05	0.00190997237731406	1.8520042755737
ENSDARP00000118808	tbx1 T-box transcription factor 1	XP_037114684.1	T-box transcription factor TBX1 isoform X1	g_20177_ctg.000002F_7267122	ctg.000002F	7267122	7287564	1830	-0.211935623024495	5.16550392879936	-4.27564266825017	4.53436770952005e-05	0.0019160823550504	1.85044494473356
ENSDARP00000049804	ildr2 immunoglobulin-like domain containing receptor 2	XP_037104434.1	immunoglobulin-like domain-containing receptor 2 isoform X5	g_8766_ctg.000015F_3657787	ctg.000015F	3657787	3670417	2109	-0.22196555989105	3.05574717941875	-4.26886413986258	4.65142025188188e-05	0.00194995397924311	1.84836753659167
ENSDARP00000015326	eif6 eukaryotic translation initiation factor 6	XP_037108510.1	eukaryotic translation initiation factor 6 isoform X1	g_15305_ctg.000005F_5813821	ctg.000005F	5813821	5815339	861	0.228089857789002	6.49495733369086	4.27860881025583	4.48404516199474e-05	0.00190997237731406	1.8442149208629
ENSDARP00000066974	impdh1b IMP (inosine 5'-monophosphate) dehydrogenase 1b	XP_037098751.1	inosine-5'-monophosphate dehydrogenase 1b isoform X1	g_7700_ctg.000013F_130777	ctg.000013F	130777	143996	1821	0.268530007609203	5.54426743928394	4.27685201786235	4.51378495843032e-05	0.00191323559986473	1.84350650907584
ENSDARP00000062568	acad8 acyl-CoA dehydrogenase family, member 8	XP_037123859.1	isobutyryl-CoA dehydrogenase, mitochondrial	g_6313_ctg.000021F_2055610	ctg.000021F	2055610	2058353	1257	0.152646424105562	4.08895463622319	4.26213476829812	4.77049972377085e-05	0.00196772433382285	1.84091976882796
ENSDARP00000034733	tpm4a tropomyosin 4a	XP_037106628.1	tropomyosin 4a isoform X1	g_1508_ctg.000016F_2719493	ctg.000016F	2719493	2726386	855	0.211961459181188	8.99532982590575	4.26319924970135	4.75146968588677e-05	0.00196772433382285	1.83043290926932
ENSDARP00000138895	nagk N-acetylglucosamine kinase	XP_037117082.1	N-acetyl-D-glucosamine kinase isoform X1	g_26077_ctg.000328F_131607	ctg.000328F	131607	133758	975	0.193280254034724	5.37218201759278	4.27035367791014	4.62545182856969e-05	0.00194861260265781	1.82536504037253
ENSDARP00000148466	BX323083.4 kelch-like family member 2	XP_037116522.1	kelch-like protein 2	g_4179_ctg.000046F_474093	ctg.000046F	474093	478435	1818	0.184707939978247	3.75668613425546	4.2541371710195	4.91584082199285e-05	0.00199112263342043	1.82205646831238
ENSDARP00000099786	slc9a6b solute carrier family 9 member 6b	XP_037125246.1	sodium/hydrogen exchanger 6-like isoform X1	g_2950_ctg.000007F_1619528	ctg.000007F	1619528	1625007	2040	-0.211504095356423	3.85732799497847	-4.25354119650681	4.9268405735113e-05	0.00199112263342043	1.81791069194939
ENSDARP00000020770	mthfd1b methylenetetrahydrofolate dehydrogenase (NADP+ dependent) 1b	XP_037097709.1	C-1-tetrahydrofolate synthase, cytoplasmic	g_16264_ctg.000056F_654657	ctg.000056F	654657	663455	2808	0.281381293249258	6.63172633091775	4.26855317500842	4.65685926436697e-05	0.00194995397924311	1.81091038211663
ENSDARP00000132055	pnp5b purine nucleoside phosphorylase 5b	XP_037131892.1	purine nucleoside phosphorylase-like	g_12842_ctg.000016F_2145417	ctg.000016F	2145417	2150645	1335	0.234750622621158	5.63697787904019	4.26225996742704	4.76825770036069e-05	0.00196772433382285	1.7911115916307
ENSDARP00000103341	igsf3 immunoglobulin superfamily, member 3	XP_037095128.1	immunoglobulin superfamily member 3	g_1923_ctg.000087F_287654	ctg.000087F	287654	351384	3165	0.489520393699849	2.75797103528903	4.26285421841401	4.75762988686998e-05	0.00196772433382285	1.79073297298348
ENSDARP00000110163	gcfc2 GC-rich sequence DNA-binding factor 2	XP_037103600.1	GC-rich sequence DNA-binding factor 2	g_9870_ctg.000025F_2016530	ctg.000025F	2016530	2021314	2631	-0.250959937767179	4.66477980549008	-4.2534734008521	4.92809336104926e-05	0.00199112263342043	1.78993623712977
ENSDARP00000074854	mphosph8 M-phase phosphoprotein 8	XP_037095926.1	M-phase phosphoprotein 8 isoform X1	g_5204_ctg.000009F_1678551	ctg.000009F	1678551	1688872	5910	0.289881869202758	6.00226896893007	4.26293147021032	4.75624996264296e-05	0.00196772433382285	1.78876513279448
ENSDARP00000114147	ankrd28b ankyrin repeat domain 28b	XP_037128804.1	serine/threonine-protein phosphatase 6 regulatory ankyrin repeat subunit A	g_11196_ctg.000001F_5085052	ctg.000001F	5085052	5095564	3159	0.11874993203794	5.18024118649191	4.25444678220413	4.91013574299157e-05	0.00199112263342043	1.77540647017487
ENSDARP00000105499	tshz1 teashirt zinc finger homeobox 1	XP_037128724.1	teashirt homolog 1 isoform X1	g_29260_ctg.000224F_208495	ctg.000224F	208495	212034	3540	-0.239044167190568	4.57859017108377	-4.24834184568994	5.02381415979229e-05	0.0020179960482561	1.77454127208961
ENSDARP00000128464	cdip1 cell death-inducing p53 target 1	XP_037112832.1	cell death-inducing p53-target protein 1	g_18945_ctg.000023F_594197	ctg.000023F	594197	595086	624	-0.214526116480647	4.07853161911475	-4.24217484102517	5.14121883669559e-05	0.00203700981996292	1.77338198431685
ENSDARP00000051549	capga capping protein (actin filament), gelsolin-like a	XP_037117289.1	capping protein (actin filament), gelsolin-like b	g_14336_ctg.000160F_559306	ctg.000160F	559306	570861	2592	0.546321757954744	5.42339285256	4.25419747765988	4.91472907585076e-05	0.00199112263342043	1.76714011317755
ENSDARP00000122036	akna AT-hook transcription factor	XP_037122241.1	uncharacterized protein akna isoform X1	g_2976_ctg.000120F_515094	ctg.000120F	515094	524762	3138	-0.233757124418958	3.72304745941004	-4.2362032130086	5.25741818082452e-05	0.0020579887938423	1.76245242642406
ENSDARP00000126600	api5 apoptosis inhibitor 5	XP_037110823.1	apoptosis inhibitor 5 isoform X1	g_14856_ctg.000012F_2434342	ctg.000012F	2434342	2438461	1590	0.20037657404582	6.13115780819934	4.25523266071239	4.89568329338314e-05	0.00199112263342043	1.7616721558553
ENSDARP00000094134	vapb VAMP (vesicle-associated membrane protein)-associated protein B and C	XP_037101876.1	vesicle-associated membrane protein-associated protein B-like isoform X1	g_5206_ctg.000039F_1709844	ctg.000039F	1709844	1713116	750	0.2552559276765	5.72537708153753	4.25422659305401	4.91419242348551e-05	0.00199112263342043	1.76131021913662
ENSDARP00000039266	apoob apolipoprotein O, b	XP_037136253.1	apolipoprotein O, b isoform X1	g_14965_ctg.000020F_3734552	ctg.000020F	3734552	3736463	654	0.239840297218839	4.30164522698788	4.23991413885272	5.18491507360759e-05	0.00204700447106028	1.75927742750633
ENSDARP00000121524	nars1 asparaginyl-tRNA synthetase 1	XP_037122305.1	asparagine--tRNA ligase, cytoplasmic isoform X1	g_11790_ctg.000136F_444328	ctg.000136F	444328	451185	1686	0.320603027147565	6.53025379717202	4.25205937976903	4.95429290197388e-05	0.00199587228336662	1.75233017127331
ENSDARP00000113893	ccnk cyclin K	XP_037101004.1	cyclin-K isoform X1	g_6839_ctg.000047F_1101522	ctg.000047F	1101522	1104617	1668	0.29070764339858	4.20911167513833	4.23626245837503	5.25625303222367e-05	0.0020579887938423	1.74771559222701
ENSDARP00000128606	trim35-13 tripartite motif containing 35-13	XP_037112729.1	E3 ubiquitin-protein ligase TRIM39	g_24596_ctg.000023F_149313	ctg.000023F	149313	151974	1215	0.459151504123172	5.39543484678346	4.24589051830531	5.07016902206701e-05	0.00202484380193416	1.74133059123588
ENSDARP00000112863	tomm20a translocase of outer mitochondrial membrane 20	XP_037126807.1	AT-rich interactive domain-containing protein 4B isoform X2	g_8865_ctg.000004F_2850522	ctg.000004F	2850522	2877366	3915	-0.313720355184856	5.74575079445099	-4.24425525602179	5.10132066991602e-05	0.00203141351633717	1.72707803679482
ENSDARP00000101295	tet2 tet methylcytosine dioxygenase 2	XP_037113823.1	methylcytosine dioxygenase TET2	g_24408_ctg.000046F_1865139	ctg.000046F	1865139	1870729	3085	-0.182028187078549	5.39780267543975	-4.24198587705814	5.14485762894093e-05	0.00203700981996292	1.72503609700749
ENSDARP00000142773	tp53i11a tumor protein p53 inducible protein 11a	XP_037110416.1	tumor protein p53-inducible protein 11-like	g_4273_ctg.000057F_952662	ctg.000057F	952662	958582	570	-0.2266958903954	3.06084697269076	-4.23198620088252	5.34099364436195e-05	0.00208274692504386	1.72131979764485
ENSDARP00000007944	mybphb myosin binding protein Hb	XP_037107360.1	myosin binding protein Hb isoform X1	g_25933_ctg.000014F_4456462	ctg.000014F	4456462	4461202	1590	0.4302741892285	7.97384618086	4.23149498168874	5.35081168324337e-05	0.00208274692504386	1.70718369660901
ENSDARP00000092978	ppap2d phosphatidic acid phosphatase type 2D	XP_037112773.1	phosphatidic acid phosphatase type 2D	g_14319_ctg.000010F_5717388	ctg.000010F	5717388	5728865	975	-0.193585041015353	4.27715283339368	-4.22439265193438	5.49472227461226e-05	0.00212678073923228	1.70572621619677
ENSDARP00000144947	si:ch211-216l23.1	XP_037110986.1	zinc finger protein 423 isoform X1	g_11900_ctg.000057F_1249973	ctg.000057F	1249973	1348136	6000	-0.154973369739265	6.39132062071102	-4.23761273526587	5.22976510334281e-05	0.0020579887938423	1.7017013751982
ENSDARP00000105372	foxc1a forkhead box C1a	XP_037133091.1	forkhead box C1-A	g_25741_ctg.000067F_1619902	ctg.000067F	1619902	1621383	1482	-0.192448721795845	4.81708558936122	-4.22795083602943	5.42216533347449e-05	0.00210459215106603	1.69842666460183
ENSDARP00000113117	cramp1 cramped chromatin regulator homolog 1	XP_037112212.1	LOW QUALITY PROTEIN: protein cramped-like	g_15113_ctg.000010F_3257612	ctg.000010F	3257612	3264707	3465	-0.39465624222845	3.8453396466495	-4.2157773033684	5.67429298097428e-05	0.00215555388612377	1.69117063568939
ENSDARP00000065888	wnt7aa wingless-type MMTV integration site family, member 7Aa	XP_037127798.1	protein Wnt-7a	g_18349_ctg.000026F_2075767	ctg.000026F	2075767	2081297	1053	-0.265920926101327	3.06663975698989	-4.22009548351056	5.58359416363502e-05	0.0021491393914515	1.68626488737001
ENSDARP00000128586	hdac5 histone deacetylase 5	XP_037112208.1	histone deacetylase 5 isoform X1	g_7556_ctg.000010F_1756118	ctg.000010F	1756118	1775205	3606	-0.282982999919977	3.77495161559127	-4.21397089555876	5.7126536994694e-05	0.00216266983066488	1.68425449384062
ENSDARP00000100697	b3galt4 UDP-Gal:betaGlcNAc beta 1,3-galactosyltransferase, polypeptide 4	XP_037129028.1	beta-1,3-galactosyltransferase 1 isoform X1	g_28578_ctg.000111F_91726	ctg.000111F	91726	92844	1119	-0.336962798140301	3.18208649279298	-4.21559007284383	5.67825745078197e-05	0.00215555388612377	1.67777885978446
ENSDARP00000139647	ubc ubiquitin C	XP_037126440.1	polyubiquitin-C	g_20703_ctg.000007F_3513897	ctg.000007F	3513897	3515954	1830	-0.449728682242421	8.96598366595087	-4.21164523511865	5.76240871831613e-05	0.00216961753868371	1.65197757293548
ENSDARP00000133581	yme1l1b YME1-like 1b	XP_037136130.1	ATP-dependent zinc metalloprotease YME1L1-like isoform X1	g_14383_ctg.000020F_3502047	ctg.000020F	3502047	3506995	2136	0.249039009463711	6.56261248773761	4.22093489650459	5.56612585308525e-05	0.00214840019659028	1.64443898647899
ENSDARP00000105499	tshz1 teashirt zinc finger homeobox 1	XP_037128724.1	teashirt homolog 1 isoform X1	g_5857_ctg.000224F_182989	ctg.000224F	182989	212034	3585	-0.233569432726622	4.63337822247623	-4.21080608565312	5.78046356281044e-05	0.00217050123670964	1.64345552397533
ENSDARP00000122934	si:dkeyp-75b4.10 si:dkeyp-75b4.10	XP_037102263.1	alpha-N-acetylgalactosamine-specific lectin-like	g_23844_ctg.000105F_866992	ctg.000105F	866992	868694	573	-0.630166053133343	6.73804662090963	-4.2191257240068	5.60384067563704e-05	0.00215094084599868	1.64285553593373
ENSDARP00000063641	tbl2 transducin (beta)-like 2	XP_037126150.1	transducin beta-like protein 2 isoform X1	g_4272_ctg.000028F_2104473	ctg.000028F	2104473	2108643	1320	0.251494492143384	5.30966364960874	4.21648644187565	5.65930161997993e-05	0.00215555388612377	1.64137886954954
ENSDARP00000115239	adgra2 adhesion G protein-coupled receptor A2	XP_037114605.1	adhesion G protein-coupled receptor A2	g_24730_ctg.000006F_1723393	ctg.000006F	1723393	1756265	3867	-0.157734992117152	5.48151632432152	-4.21733730318001	5.64136449093401e-05	0.00215555388612377	1.63909788964984
ENSDARP00000152197	numbl NUMB like endocytic adaptor protein	XP_037123468.1	numb-like protein isoform X1	g_13916_ctg.000029F_1838454	ctg.000029F	1838454	1850687	2211	-0.26194287311757	4.13217014828192	-4.20290283332321	5.95319827678586e-05	0.00219949983392051	1.63777085929441
ENSDARP00000099372	git2b G protein-coupled receptor kinase interacting ArfGAP 2b	XP_037122682.1	ARF GTPase-activating protein GIT2b isoform X1	g_21180_ctg.000017F_946383	ctg.000017F	946383	953364	2211	-0.159333554845428	4.90994114206376	-4.20373462758599	5.93478727896567e-05	0.00219857615605222	1.60887081750241
ENSDARP00000124535	zfx zinc finger protein X-linked	XP_037126267.1	zinc finger X-chromosomal protein isoform X1	g_26339_ctg.000007F_453257	ctg.000007F	453257	468092	2640	-0.112483328333799	5.83957793884881	-4.20869371219274	5.82615387905897e-05	0.002175832278401	1.6025808253543
ENSDARP00000107731	si:ch211-263k4.2 si:ch211-263k4.2	XP_037098226.1	histone-lysine N-methyltransferase PRDM16 isoform X1	g_2981_ctg.000186F_128818	ctg.000186F	128818	224134	3852	-0.196265830675967	4.82603966675868	-4.19857551107269	6.04986928151764e-05	0.00221742954196315	1.59430789754228
ENSDARP00000129464	ccdc32 coiled-coil domain containing 32	XP_037096607.1	coiled-coil domain-containing protein 32	g_19664_ctg.000003F_2187412	ctg.000003F	2187412	2188215	588	-0.225040564875756	3.79795212384553	-4.18216843619258	6.43029409698173e-05	0.00228738569339207	1.57927259341749
ENSDARP00000052520	nfatc1 nuclear factor of activated T cells 1	XP_037129849.1	nuclear factor of activated T-cells, cytoplasmic 1-like isoform X1	g_7539_ctg.000084F_1128460	ctg.000084F	1128460	1176796	2877	-0.28166549865348	3.94602959103472	-4.18366483432381	6.39466613975497e-05	0.00228738569339207	1.57786478749683
ENSDARP00000124483	nexn nexilin (F actin binding protein)	XP_037104746.1	nexilin	g_14248_ctg.000000F_4196422	ctg.000000F	4196422	4203448	2511	0.312824215875763	6.47795305261417	4.20101478003651	5.99519267711539e-05	0.00220910859766348	1.57550779792813
ENSDARP00000134173	CABZ01067761.1 chromosome 25 C12orf75 homolog	XP_037110843.1	overexpressed in colon carcinoma 1 protein	g_12744_ctg.000012F_3832084	ctg.000012F	3832084	3838428	444	-0.329599344413803	3.11462999608661	-4.18683378600644	6.31984159106281e-05	0.00228738569339207	1.57437667541534
ENSDARP00000117101	aftpha aftiphilin a	XP_037104119.1	aftiphilin a isoform X1	g_2535_ctg.000083F_995311	ctg.000083F	995311	998760	1998	0.239634802575553	5.89173574528173	4.19902034158987	6.03986271058127e-05	0.00221742954196315	1.56852911022786
ENSDARP00000110098	scarb2c scavenger receptor class B, member 2c	XP_037122492.1	lysosome membrane protein 2c	g_24813_ctg.000017F_163773	ctg.000017F	163773	168061	1443	-0.242817810547423	5.48594448827871	-4.1916439896551	6.20787061290991e-05	0.0022633339348071	1.55035408664263
ENSDARP00000128621	dzip1l DAZ interacting zinc finger protein 1-like	XP_037127890.1	zinc finger protein Dzip1 isoform X1	g_6991_ctg.000091F_682359	ctg.000091F	682359	691306	2898	-0.163587894923845	3.96291454725831	-4.17409844682044	6.62574735005028e-05	0.0023296329995673	1.54516651405599
ENSDARP00000137436	ino80da INO80 complex subunit Da	XP_037096299.1	INO80 complex subunit D	g_6729_ctg.000022F_1543622	ctg.000022F	1543622	1549242	3066	-0.23904290108137	4.39239517218446	-4.17866593725913	6.51443322910576e-05	0.00230221069973871	1.54463586874704
ENSDARP00000031054	znf668 zinc finger protein 668	XP_037133339.1	zinc finger protein 668	g_18717_ctg.000008F_5111988	ctg.000008F	5111988	5113922	1935	-0.337683800060824	3.44602646347306	-4.16745546848217	6.7909119005506e-05	0.00236364787510852	1.53360927648998
ENSDARP00000129769	mrpl12 mitochondrial ribosomal protein L12	XP_037113200.1	39S ribosomal protein L12, mitochondrial isoform X1	g_23085_ctg.000099F_1030194	ctg.000099F	1030194	1035687	573	0.16937833434182	5.90921381229087	4.18848967631197	6.28107868418785e-05	0.00228399855942389	1.53217635679385
ENSDARP00000073284	szrd1 SUZ RNA binding domain containing 1	XP_037129810.1	SUZ domain-containing protein 1	g_16706_ctg.000039F_1563952	ctg.000039F	1563952	1566408	486	0.280333170387342	5.28318838136658	4.18457749954893	6.37302961967888e-05	0.00228738569339207	1.53145142723736
ENSDARP00000119538	acp5a acid phosphatase 5a, tartrate resistant	XP_037113958.1	tartrate-resistant acid phosphatase type 5a isoform X1	g_24523_ctg.000019F_536632	ctg.000019F	536632	538273	1002	-1.1267591609721	5.61661493668634	-4.18314300603831	6.4070688183687e-05	0.00228738569339207	1.52899555219544
ENSDARP00000072488	crk v-crk avian sarcoma virus CT10 oncogene homolog	XP_037125796.1	adapter molecule crk-like	g_11661_ctg.000007F_2128769	ctg.000007F	2128769	2131485	951	0.256703948393501	4.19884824731985	4.17128928242794	6.69511499686188e-05	0.00233618936935953	1.52729542632017
ENSDARP00000117538	abhd6b abhydrolase domain containing 6b	XP_037132846.1	monoacylglycerol lipase ABHD6b	g_14735_ctg.000111F_333478	ctg.000111F	333478	346475	2013	0.436537320465527	6.95566350048745	4.18508946919585	6.36092320845892e-05	0.00228738569339207	1.52688071480451
ENSDARP00000093275	sfrp2 secreted frizzled-related protein 2	XP_037121047.1	secreted frizzled-related protein 2-like	g_22890_ctg.000046F_449511	ctg.000046F	449511	451001	912	-0.269532481415686	5.44375471669485	-4.18109663019276	6.45593009424596e-05	0.00228738569339207	1.5163488682981
ENSDARP00000118262	terb1 telomere repeat binding bouquet formation protein 1	XP_037109234.1	telomere repeats-binding bouquet formation protein 1 isoform X1	g_21212_ctg.000045F_2211583	ctg.000045F	2211583	2224573	2817	-0.550119189525694	6.80878763751918	-4.18180618234508	6.43894769891584e-05	0.00228738569339207	1.51522842135814
ENSDARP00000062524	acbd3 acyl-Coenzyme A binding domain containing 3	XP_037100727.1	Golgi resident protein GCP60	g_2367_ctg.000193F_150147	ctg.000193F	150147	153319	1623	0.346522583848622	5.92820727845483	4.18341305830264	6.40064740203296e-05	0.00228738569339207	1.51455833592401
ENSDARP00000025718	nup88 nucleoporin 88	XP_037124138.1	nucleoporin 88	g_1564_ctg.000021F_740789	ctg.000021F	740789	743374	2154	0.258786257763325	4.90498387040321	4.17155038941745	6.68863808251444e-05	0.00233618936935953	1.50079210970019
ENSDARP00000015974	gtf2a1 general transcription factor IIA, 1	XP_037100695.1	transcription initiation factor IIA subunit 1 isoform X1	g_6357_ctg.000040F_1527693	ctg.000040F	1527693	1534331	1347	-0.203541574093134	4.3718372479855	-4.16410423899884	6.87572816874977e-05	0.00238117322896702	1.4961857906183
ENSDARP00000051134	emc6 ER membrane protein complex subunit 6	XP_037126522.1	ER membrane protein complex subunit 6	g_4099_ctg.000007F_3525340	ctg.000007F	3525340	3525672	333	0.261868335375186	4.15384139244701	4.15778833377099	7.03835269139902e-05	0.0024193024251182	1.48300517714305
ENSDARP00000108827	ube2w ubiquitin-conjugating enzyme E2W (putative)	XP_037135707.1	probable ubiquitin-conjugating enzyme E2 W-B isoform X1	g_19581_ctg.000140F_326356	ctg.000140F	326356	344053	1134	-0.199368645593446	5.18061831649171	-4.16603585441281	6.82671743132363e-05	0.00237014023783995	1.47059395615877
ENSDARP00000140246	phf13 PHD finger protein 13	XP_037108654.1	PHD finger protein 13	g_7658_ctg.000014F_736212	ctg.000014F	736212	738485	975	-0.162187769137887	3.02810296972631	-4.1531140012552	7.16108255921742e-05	0.00245538061546566	1.46323361712511
ENSDARP00000078212	ago3a argonaute RISC catalytic component 3a	XP_037119188.1	protein argonaute-3 isoform X1	g_10225_ctg.000018F_3337777	ctg.000018F	3337777	3342647	2604	0.254017461029709	4.85777550032438	4.16026948808794	6.97403091141532e-05	0.00240317105072162	1.46258700721697
ENSDARP00000113473	gpr146 G protein-coupled receptor 146	XP_037112765.1	probable G-protein coupled receptor 146	g_27911_ctg.000010F_5324312	ctg.000010F	5324312	5325313	1002	-0.270040082950696	3.59911694189041	-4.14475101783198	7.38581032605339e-05	0.00249528428081677	1.45796744699235
ENSDARP00000142752	rnf111 ring finger protein 111	XP_037104100.1	E3 ubiquitin-protein ligase Arkadia isoform X1	g_246_ctg.000038F_1657945	ctg.000038F	1657945	1669365	3066	-0.263000460928708	5.68648387142953	-4.16283258401004	6.90817817243809e-05	0.00238643014966874	1.44751156822032
ENSDARP00000116714	rpain RPA interacting protein	XP_037111967.1	RPA-interacting protein isoform X1	g_18995_ctg.000010F_1599836	ctg.000010F	1599836	1601019	684	-0.215584126723856	3.72549490477162	-4.13409414355805	7.68200909248121e-05	0.0025574730240701	1.42089145671781
ENSDARP00000105906	rfng RFNG O-fucosylpeptide 3-beta-N-acetylglucosaminyltransferase	XP_037134830.1	beta-1,3-N-acetylglucosaminyltransferase radical fringe	g_7513_ctg.000066F_713153	ctg.000066F	713153	715388	1164	-0.327219234745299	3.2610861392918	-4.13396731130678	7.68560206113863e-05	0.0025574730240701	1.41590673804079
ENSDARP00000112111	arhgap20 Rho GTPase activating protein 20	XP_037095938.1	rho GTPase-activating protein 20 isoform X1	g_2880_ctg.000009F_1726578	ctg.000009F	1726578	1738606	3093	-0.212332119115246	4.96034215861842	-4.14690400697586	7.32731671113372e-05	0.00249169384665628	1.41437321095941
ENSDARP00000111339	CABZ01044053.1 IWS1, SUPT6H interacting protein	XP_037123509.1	protein IWS1 homolog isoform X1	g_18331_ctg.000021F_1351483	ctg.000021F	1351483	1356336	2325	0.175438354894904	5.56335314269691	4.15146463580345	7.2048772639322e-05	0.00246428203052018	1.41081049361782
ENSDARP00000105370	ssh1a slingshot protein phosphatase 1a	XP_037115664.1	protein phosphatase Slingshot homolog 1 isoform X1	g_14930_ctg.000006F_2453289	ctg.000006F	2453289	2465665	3333	-0.171902477795127	3.83327753349311	-4.13040430943427	7.7871986295062e-05	0.00257424666656739	1.40261955855944
ENSDARP00000114519	zbtb47b zinc finger and BTB domain containing 47b	XP_037135158.1	zinc finger and BTB domain-containing protein 47	g_4184_ctg.000024F_516701	ctg.000024F	516701	528012	4023	-0.170807839117441	5.56634252873365	-4.1458038436585	7.35715074132119e-05	0.00249169384665628	1.39128812645957
ENSDARP00000064937	foxp1b forkhead box P1b	XP_037106742.1	forkhead box protein P1-B isoform X1	g_258_ctg.000014F_2173646	ctg.000014F	2173646	2225041	2217	-0.347778260422944	4.55947468115013	-4.13591014297265	7.63074110672586e-05	0.0025574730240701	1.39112673852446
ENSDARP00000061015	psme3ip1 proteasome activator subunit 3 interacting protein 1	XP_037110484.1	PSME3-interacting protein isoform X1	g_1791_ctg.000095F_879134	ctg.000095F	879134	880086	357	0.203506783648746	3.56181484511288	4.12379197925635	7.97917236857953e-05	0.0025999652133351	1.38845397741014
ENSDARP00000150019	cpz carboxypeptidase Z	XP_037117948.1	carboxypeptidase Z-like	g_312_ctg.000065F_1077406	ctg.000065F	1077406	1083129	2016	0.293700230232817	6.47847429777305	4.14212282600824	7.45782264109818e-05	0.00251346812816328	1.37289218006765
ENSDARP00000021632	ctsl.1 cathepsin L.1	XP_037097591.1	cathepsin L	g_10940_ctg.000003F_3182678	ctg.000003F	3182678	3185034	1146	0.946272121195366	7.51620835538001	4.1367142906675	7.60814410993631e-05	0.0025574730240701	1.37272474513211
ENSDARP00000116868	ccdc80l2 coiled-coil domain containing 80 like 2	XP_037122463.1	coiled-coil domain-containing protein 80	g_20982_ctg.000017F_251971	ctg.000017F	251971	255204	2133	-0.559625785737119	3.87600173883043	-4.12002955989942	8.090425448568e-05	0.0025999652133351	1.37216585753806
ENSDARP00000116145	cables2a Cdk5 and Abl enzyme substrate 2a	XP_037136392.1	CDK5 and ABL1 enzyme substrate 2 isoform X1	g_3614_ctg.000061F_1434866	ctg.000061F	1434866	1439255	1485	0.223636494657344	3.17682052496849	4.11722839740386	8.17422015041834e-05	0.00261019248084733	1.36241181768265
ENSDARP00000097539	zmiz1a zinc finger, MIZ-type containing 1a	XP_037133988.1	zinc finger MIZ domain-containing protein 1-like isoform X1	g_6116_ctg.000008F_1686102	ctg.000008F	1686102	1694592	3198	-0.25921646711223	5.17554807098133	-4.13325017652221	7.70594780123729e-05	0.0025574730240701	1.36053230000801
ENSDARP00000095946	lrfn5a leucine rich repeat and fibronectin type III domain containing 5a	XP_037097627.1	leucine-rich repeat and fibronectin type-III domain-containing protein 5	g_3596_ctg.000003F_6609640	ctg.000003F	6609640	6619683	2595	-0.396216523518741	4.19454816712726	-4.12011100368249	8.08800149847519e-05	0.0025999652133351	1.35639550571578
ENSDARP00000095097	uchl3 ubiquitin carboxyl-terminal esterase L3 (ubiquitin thiolesterase)	XP_037095702.1	ubiquitin carboxyl-terminal hydrolase isozyme L3	g_10593_ctg.000009F_3288691	ctg.000009F	3288691	3290735	699	0.207114817840066	4.73014865676311	4.12528593253947	7.93540552390261e-05	0.0025999652133351	1.35003019233054
ENSDARP00000134796	stat3 signal transducer and activator of transcription 3 (acute-phase response factor)	XP_037112375.1	signal transducer and activator of transcription 3 isoform X2	g_8938_ctg.000023F_491906	ctg.000023F	491906	497414	2382	0.19681489626798	6.66840130456472	4.13419390196522	7.67918421891704e-05	0.0025574730240701	1.34811546799352
ENSDARP00000047133	clcn6 chloride channel 6	XP_037102052.1	chloride transport protein 6	g_20140_ctg.000026F_1157119	ctg.000026F	1157119	1164627	2586	-0.153884598674494	4.67173818016404	-4.12213535006445	8.0279759622678e-05	0.0025999652133351	1.34229852370594
ENSDARP00000033537	ube2d1b ubiquitin-conjugating enzyme E2D 1b	XP_037134939.1	ubiquitin-conjugating enzyme E2 D3-like	g_5381_ctg.000066F_680162	ctg.000066F	680162	682401	444	-0.237274299910952	4.05650367580117	-4.11435453677917	8.26105518324386e-05	0.00262416690855319	1.3418443814828
ENSDARP00000017217	dldh dihydrolipoamide dehydrogenase	XP_037109775.1	dihydrolipoyl dehydrogenase, mitochondrial	g_472_ctg.000012F_279429	ctg.000012F	279429	282500	1527	0.157732564902755	7.72131386939764	4.12468015632528	7.95312448352127e-05	0.0025999652133351	1.33790193377454
ENSDARP00000131656	rogdi rogdi atypical leucine zipper	XP_037112160.1	protein rogdi homolog	g_8529_ctg.000010F_4126303	ctg.000010F	4126303	4129330	894	-0.274075011590402	4.44404421554583	-4.11706003176242	8.17928313943331e-05	0.00261019248084733	1.33506049230314
ENSDARP00000116512	si:dkey-175g6.5	XP_037125277.1	E3 ubiquitin-protein ligase listerin	g_10039_ctg.000007F_6165286	ctg.000007F	6165286	6173958	5262	0.202945332149577	5.29825163523924	4.12443451169607	7.96032041154954e-05	0.0025999652133351	1.32463714717632
ENSDARP00000010419	dnaja2b DnaJ heat shock protein family (Hsp40) member A2b	XP_037109875.1	dnaJ homolog subfamily A member 2b	g_4458_ctg.000012F_3149424	ctg.000012F	3149424	3152134	1242	0.227682507052508	6.62047743426266	4.12678513539345	7.89171666556732e-05	0.0025984886590687	1.32235016965603
ENSDARP00000092037	ube2g1b ubiquitin-conjugating enzyme E2G 1b (UBC7 homolog, yeast)	XP_037121899.1	ubiquitin-conjugating enzyme E2 G1-like	g_6410_ctg.000017F_2367689	ctg.000017F	2367689	2368824	474	0.157538809799886	5.08913994447161	4.12008262475779	8.08884603991878e-05	0.0025999652133351	1.31871792274551
ENSDARP00000140402	spryd3 SPRY domain containing 3	XP_037108130.1	LOW QUALITY PROTEIN: SPRY domain-containing protein 3	g_21633_ctg.000041F_300166	ctg.000041F	300166	307724	1251	0.281173681982761	3.74230313113074	4.10201724513144	8.64399601343773e-05	0.00267732337112388	1.31222201921233
ENSDARP00000095560	znf292b zinc finger protein 292b	XP_037096903.1	zinc finger protein 292a	g_9917_ctg.000003F_1406184	ctg.000003F	1406184	1416800	7107	-0.186619848628506	5.58653636022932	-4.1228623960129	8.00652231018152e-05	0.0025999652133351	1.31220616038003
ENSDARP00000098875	exd2 exonuclease 3'-5' domain containing 2	XP_037097138.1	exonuclease 3'-5' domain-containing protein 2 isoform X1	g_3322_ctg.000003F_4223754	ctg.000003F	4223754	4226846	1917	-0.179608162544868	3.61370774219423	-4.09818115826211	8.76649800746758e-05	0.00269789464292176	1.30334136645918
ENSDARP00000120945	slc43a2a solute carrier family 43 member 2a	XP_037124538.1	large neutral amino acids transporter small subunit 4-like isoform X1	g_19149_ctg.000029F_344808	ctg.000029F	344808	357610	1716	-0.82948555618999	4.38224124413515	-4.10522364913282	8.54286444358186e-05	0.00267019965125834	1.29649925641607
ENSDARP00000152199	tardbpl TAR DNA binding protein, like	XP_037130931.1	TAR DNA binding protein, like isoform X1	g_4085_ctg.000077F_1125469	ctg.000077F	1125469	1129279	1218	0.122227264162493	6.60825512099113	4.11861338244587	8.13268574317335e-05	0.00260736546633803	1.29423921154368
ENSDARP00000133226	ovca2 OVCA2 serine hydrolase domain containing	XP_037126218.1	esterase OVCA2	g_13732_ctg.000028F_1804709	ctg.000028F	1804709	1810802	927	0.215704798215337	5.52407385492125	4.11536635703108	8.23038204451286e-05	0.0026204474444949	1.28897411182174
ENSDARP00000114830	slkb STE20-like kinase b	XP_037128307.1	STE20-like serine/threonine-protein kinase isoform X1	g_11296_ctg.000076F_775296	ctg.000076F	775296	786795	3267	0.214238488643082	5.36963507908377	4.11288064833413	8.30593225336507e-05	0.00263237091461006	1.28403489812526
ENSDARP00000124143	dock3 dedicator of cytokinesis 3	XP_037135619.1	dedicator of cytokinesis protein 3 isoform X1	g_19887_ctg.000061F_164486	ctg.000061F	164486	211831	6261	-0.42245850426631	4.84642623387224	-4.1077331559907	8.46450654004215e-05	0.00266429501982466	1.28234816706115
ENSDARP00000120755	actn1 actinin, alpha 1	XP_037097070.1	alpha-actinin-1 isoform X1	g_11816_ctg.000003F_4409789	ctg.000003F	4409789	4425677	2673	0.175451424534923	7.59726642992343	4.10641424678298	8.50560231305776e-05	0.0026650887247581	1.27458626079034
ENSDARP00000053283	bcl9 BCL9 transcription coactivator	XP_037095999.1	B-cell CLL/lymphoma 9 protein	g_14580_ctg.000087F_118640	ctg.000087F	118640	126472	4467	-0.150657926734354	6.41336985709641	-4.11188768489623	8.3362979201216e-05	0.00263594884806042	1.2704510202587
ENSDARP00000006945	sox9a SRY-box transcription factor 9a	XP_037113493.1	transcription factor Sox-9-B-like	g_13903_ctg.000023F_1130725	ctg.000023F	1130725	1132918	1440	-0.216964838846398	4.74630002746452	-4.10047390890882	8.69308225375088e-05	0.00268127255764129	1.265571607986
ENSDARP00000121242	nadk2 NAD kinase 2, mitochondrial	XP_037121751.1	NAD kinase 2, mitochondrial isoform X1	g_9751_ctg.000113F_700208	ctg.000113F	700208	713229	1407	-0.19317101269897	4.09140552472681	-4.09085040257571	9.00524848084453e-05	0.00272985173897374	1.26152199818424
ENSDARP00000092027	luc7l3 LUC7-like 3 pre-mRNA splicing factor	XP_037111845.1	luc7-like protein 3	g_22374_ctg.000010F_674387	ctg.000010F	674387	679203	1752	0.184394813725489	7.25856431454963	4.104659925159	8.5605619156712e-05	0.00267019965125834	1.26035865899991
ENSDARP00000040408	ppa1b inorganic pyrophosphatase 1b	XP_037128415.1	inorganic pyrophosphatase	g_5323_ctg.000059F_670084	ctg.000059F	670084	673646	1059	0.175768897529325	6.56184359709983	4.10710870596473	8.48393991026624e-05	0.00266434276545588	1.25473309722333
ENSDARP00000082215	mrps9 mitochondrial ribosomal protein S9	XP_037123566.1	28S ribosomal protein S9, mitochondrial	g_259_ctg.000068F_1401909	ctg.000068F	1401909	1405201	1149	0.145190217110978	5.57836569738285	4.1036686277053	8.59176794472345e-05	0.00267389751036461	1.24766538294139
ENSDARP00000017410	etfb electron transfer flavoprotein subunit beta	XP_037128982.1	electron transfer flavoprotein subunit beta	g_1466_ctg.000088F_480140	ctg.000088F	480140	482176	660	0.249697556992559	6.56040126031624	4.10148472647003	8.66090278544198e-05	0.00267732337112388	1.23572106776932
ENSDARP00000132042	hdac7a histone deacetylase 7a	XP_037128376.1	histone deacetylase 7 isoform X1	g_11892_ctg.000039F_506241	ctg.000039F	506241	543453	2973	-0.272921286668173	4.54952176816362	-4.08949889941202	9.04994049250756e-05	0.00273636931565579	1.23541267863715
ENSDARP00000022906	eif4e1b eukaryotic translation initiation factor 4E family member 1B	XP_037128255.1	eukaryotic translation initiation factor 4E family member 1c	g_21614_ctg.000076F_408509	ctg.000076F	408509	412239	636	0.388591466668757	5.82784907875131	4.09494912210299	8.87100170213866e-05	0.00271193587433964	1.2138545396171
ENSDARP00000150620	sco1 SCO cytochrome c oxidase assembly protein 1	XP_037112890.1	protein SCO1 homolog, mitochondrial	g_10127_ctg.000023F_1737278	ctg.000023F	1737278	1739074	903	0.240578746330133	4.03488853558355	4.07439444291548	9.56412092839405e-05	0.00284208651588277	1.20928515721964
ENSDARP00000107692	ythdf2 YTH N(6)-methyladenosine RNA binding protein 2	XP_037097523.1	YTH domain-containing family protein 2	g_18656_ctg.000003F_3196708	ctg.000003F	3196708	3202109	1917	0.215604767880375	5.71975660355157	4.09172012951709	8.97660009072507e-05	0.00272985173897374	1.20363963228663
ENSDARP00000097717	ciz1b cdkn1a interacting zinc finger protein 1b	XP_037113926.1	cip1-interacting zinc finger protein-like isoform X1	g_15232_ctg.000351F_17368	ctg.000351F	17368	18845	846	0.349843622342851	4.45195777213677	4.07579292265418	9.51536161360702e-05	0.00283629359117638	1.19656018820712
ENSDARP00000128191	si:dkeyp-47f9.4 si:dkeyp-47f9.4	XP_037096530.1	CAP-Gly domain-containing linker protein 4-like isoform X1	g_8363_ctg.000003F_6320575	ctg.000003F	6320575	6331855	2241	-0.359815604364246	2.64129045291292	-4.096636875549	8.81628214663408e-05	0.00270118374062505	1.19358095720109
ENSDARP00000092617	dynll1 dynein, light chain, LC8-type 1	XP_037124810.1	dynein light chain 2, cytoplasmic-like	g_1909_ctg.000007F_4523739	ctg.000007F	4523739	4524211	270	0.265435728040688	5.28955639517986	4.08286356663011	9.27246489120691e-05	0.00279753100145627	1.18514960730207
ENSDARP00000071926	smyd2a SET and MYND domain containing 2a	XP_037104341.1	LOW QUALITY PROTEIN: N-lysine methyltransferase SMYD2-A	g_18289_ctg.000025F_2217039	ctg.000025F	2217039	2220912	1263	0.347089338543232	4.64987279260317	4.07554177139535	9.52410063906384e-05	0.00283629359117638	1.18475552601681
ENSDARP00000156274	trak2 trafficking protein, kinesin binding 2	XP_037130306.1	trafficking kinesin-binding protein 2 isoform X1	g_10478_ctg.000074F_692507	ctg.000074F	692507	701082	3081	-0.127773381708183	4.89390265843704	-4.07791410488017	9.44185939968387e-05	0.00283625246053982	1.18224188199244
ENSDARP00000114015	shisa7b shisa family member 7	XP_037119835.1	protein shisa-7-like	g_5075_ctg.000018F_108341	ctg.000018F	108341	111230	1749	-0.364906129896052	3.07819396444001	-4.06349621631315	9.95239372736308e-05	0.0029197914336455	1.17883573836996
ENSDARP00000130148	rnf34a ring finger protein 34a	XP_037115602.1	E3 ubiquitin-protein ligase RNF34a isoform X1	g_4308_ctg.000006F_754362	ctg.000006F	754362	759414	963	-0.125829144258392	4.4961223627094	-4.06956055866917	9.73451123185664e-05	0.00288651236484539	1.1736260447607
ENSDARP00000123170	pxdc1b PX domain containing 1b	XP_037135748.1	PX domain-containing protein 1	g_6366_ctg.000020F_2728545	ctg.000020F	2728545	2732929	702	0.25831412162317	4.0628361917689	4.06385676851038	9.93930994854674e-05	0.0029197914336455	1.1703901831616
ENSDARP00000138716	ssr1 signal sequence receptor, alpha	XP_037135736.1	translocon-associated protein subunit alpha isoform X1	g_8677_ctg.000020F_3267091	ctg.000020F	3267091	3269919	918	0.269385988224396	6.42719458306224	4.0806652435055	9.34733913346628e-05	0.00281397673521214	1.16381997826826
ENSDARP00000014914	map2k2a mitogen-activated protein kinase kinase 2a	XP_037105673.1	dual specificity mitogen-activated protein kinase kinase 2a	g_20527_ctg.000000F_6071760	ctg.000000F	6071760	6077131	1200	0.139912564824171	5.38622089142001	4.07584541518921	9.51353606237773e-05	0.00283629359117638	1.15841067959801
ENSDARP00000136329	galnt10 UDP-N-acetyl-alpha-D-galactosamine:polypeptide N-acetylgalactosaminyltransferase 10 (GalNAc-T10)	XP_037125112.1	LOW QUALITY PROTEIN: polypeptide N-acetylgalactosaminyltransferase 10-like	g_24009_ctg.000104F_261951	ctg.000104F	261951	294063	2724	0.244896815092608	6.29826204704387	4.07600555147604	9.50796902206913e-05	0.00283629359117638	1.14746048400492
ENSDARP00000130095	taf12 TAF12 RNA polymerase II, TATA box binding protein (TBP)-associated factor	XP_037129343.1	transcription initiation factor TFIID subunit 12	g_11073_ctg.000124F_71260	ctg.000124F	71260	72216	399	0.174262944977821	4.938386783615	4.06738871083342	9.81201132961656e-05	0.00289088214397956	1.14726433267235
ENSDARP00000088454	nova1 NOVA alternative splicing regulator 1	XP_037125934.1	RNA-binding protein Nova-1 isoform X1	g_12732_ctg.000104F_798367	ctg.000104F	798367	811163	1527	-0.823728408287657	1.81355713239542	-4.20889550680169	5.82177412813011e-05	0.002175832278401	1.13840050617873
ENSDARP00000123533	cited4a Cbp/p300-interacting transactivator, with Glu/Asp-rich carboxy-terminal domain, 4a	XP_037129305.1	cbp/p300-interacting transactivator 4b	g_13132_ctg.000124F_17164	ctg.000124F	17164	19974	951	-0.215038096058355	5.32118904201285	-4.06770764492423	9.80059355387505e-05	0.00289088214397956	1.13523777954224
ENSDARP00000119151	flad1 flavin adenine dinucleotide synthetase 1	XP_037130311.1	FAD synthase	g_357_ctg.000001F_2649803	ctg.000001F	2649803	2652841	1560	0.220423977399869	4.54864284586558	4.05352323553301	0.000103209107799545	0.0029960996881809	1.11743247612023
ENSDARP00000123533	cited4a Cbp/p300-interacting transactivator, with Glu/Asp-rich carboxy-terminal domain, 4a	XP_037129305.1	cbp/p300-interacting transactivator 4b	g_27678_ctg.000124F_17367	ctg.000124F	17367	18095	729	-0.224241658137225	5.02880246747979	-4.05779865172921	0.000101613532370537	0.00296849004290925	1.11258329017649
ENSDARP00000105015	mrpl52 mitochondrial ribosomal protein L52	XP_037116716.1	39S ribosomal protein L52, mitochondrial isoform X3	g_14962_ctg.000126F_377240	ctg.000126F	377240	378210	390	0.244941625034912	4.86251343274761	4.05538850645473	0.000102510061462461	0.00298207164060692	1.10989120669931
ENSDARP00000022307	diablob diablo, IAP-binding mitochondrial protein b	XP_037123956.1	diablo homolog, mitochondrial-like	g_25716_ctg.000152F_565649	ctg.000152F	565649	568061	711	0.254138606722647	5.43046980674512	4.06053121249596	0.000100606163686731	0.00294528807165941	1.1077890561832
ENSDARP00000142266	gemin6 gem (nuclear organelle) associated protein 6	XP_037102725.1	gem-associated protein 6	g_19808_ctg.000083F_1091791	ctg.000083F	1091791	1092657	522	0.265080272100337	4.13528307572525	4.04221614251988	0.000107545475716273	0.00307673578353512	1.10017312291336
ENSDARP00000130007	bmpr1bb bone morphogenetic protein receptor, type IBb	XP_037114946.1	bone morphogenetic protein receptor type-1B isoform X1	g_24044_ctg.000204F_147825	ctg.000204F	147825	161367	1626	-0.196775120131359	4.00504865880252	-4.03978566110321	0.000108500123727047	0.00309124682404193	1.09790779272057
ENSDARP00000089462	rnf11b ring finger protein 11b	XP_037132442.1	RING finger protein 11	g_23783_ctg.000067F_1037175	ctg.000067F	1037175	1038212	465	-0.214114571408855	3.07013496201109	-4.03579403994955	0.000110085602927112	0.00312353770276558	1.08976627672333
ENSDARP00000155387	srp14 signal recognition particle 14	XP_037098360.1	signal recognition particle 14 kDa protein	g_1914_ctg.000056F_169532	ctg.000056F	169532	170790	402	0.301194379867889	3.64819241005384	4.03308749606835	0.000111173251546921	0.0031287005903775	1.08821601219466
ENSDARP00000113382	aars2 alanyl-tRNA synthetase 2, mitochondrial (putative)	XP_037102536.1	alanine--tRNA ligase, mitochondrial	g_933_ctg.000083F_1093682	ctg.000083F	1093682	1105348	6168	0.193906741685952	5.04883670687496	4.05102002742246	0.000104154417918709	0.00301005357577792	1.08752224786846
ENSDARP00000071305	mrpl1 mitochondrial ribosomal protein L1	XP_037115044.1	39S ribosomal protein L1, mitochondrial isoform X1	g_22932_ctg.000071F_614352	ctg.000071F	614352	617004	963	0.222816138595503	5.5087228020478	4.05562076107849	0.000102423337993007	0.00298207164060692	1.08751496627629
ENSDARP00000155849	arpc4 actin related protein 2/3 complex, subunit 4	XP_037107250.1	actin related protein 2/3 complex, subunit 4, like	g_16839_ctg.000014F_1591564	ctg.000014F	1591564	1593229	507	0.27443622202545	5.17778848993879	4.0505224846274	0.000104343295903722	0.00301005357577792	1.08022773185944
ENSDARP00000120933	hltf helicase-like transcription factor	XP_037097055.1	helicase-like transcription factor isoform X1	g_683_ctg.000003F_4915252	ctg.000003F	4915252	4923128	2985	0.164279474304323	5.03378332229626	4.04771507718467	0.000105415216647949	0.00302833152524192	1.07565819890475
ENSDARP00000120756	sybl1 synaptobrevin-like 1	XP_037118018.1	vesicle-associated membrane protein 7	g_17437_ctg.000148F_462374	ctg.000148F	462374	467963	714	-0.162071550286812	3.60832355639827	-4.02803537361455	0.000113231099868103	0.00315449060076099	1.07399113607155
ENSDARP00000114108	capn2a calpain 2, (m/II) large subunit a	XP_037102617.1	calpain-2 catalytic subunit-like isoform X2	g_789_ctg.000083F_1106715	ctg.000083F	1106715	1112934	2094	0.220400581567776	7.27364534339217	4.04519822448834	0.000106385164298889	0.00304985518730716	1.06029227699795
ENSDARP00000126974	wdr45b WD repeat domain 45B	XP_037134848.1	WD repeat domain phosphoinositide-interacting protein 3 isoform X1	g_7545_ctg.000066F_497114	ctg.000066F	497114	499832	1035	-0.191209367312308	4.05377439194556	-4.02930334482912	0.000112711221633111	0.00314990430782245	1.05977268237768
ENSDARP00000124004	otud4 OTU deubiquitinase 4	XP_037116128.1	OTU domain-containing protein 4 isoform X1	g_23827_ctg.000119F_333686	ctg.000119F	333686	339518	2658	0.275985134619011	3.82412388071925	4.02591640878941	0.000114105023599012	0.00315972588395018	1.057026552818
ENSDARP00000022497	hs6st2 heparan sulfate 6-O-sulfotransferase 2	XP_037117014.1	heparan-sulfate 6-O-sulfotransferase 2	g_7405_ctg.000011F_804311	ctg.000011F	804311	805959	1377	-0.284372822020449	2.83771266367913	-4.03026769367181	0.000112317362815712	0.00314990430782245	1.03993555422355
ENSDARP00000088129	dnajc25 DnaJ (Hsp40) homolog, subfamily C , member 25	XP_037121333.1	dnaJ homolog subfamily C member 25 isoform X1	g_9977_ctg.000120F_953410	ctg.000120F	953410	956671	987	0.186787041772298	4.83774280561183	4.03397390246333	0.000110815912356887	0.00312500872846422	1.03879758357554
ENSDARP00000049991	syt9b synaptotagmin IXb	XP_037109859.1	synaptotagmin-9b	g_3233_ctg.000095F_493240	ctg.000095F	493240	510747	1584	-0.296579960848253	2.84854827931087	-4.02614139078188	0.000114011928645338	0.00315972588395018	1.03317231450336
ENSDARP00000045252	aco1 aconitase 1, soluble	XP_037117069.1	cytoplasmic aconitate hydratase isoform X1	g_10716_ctg.000328F_112094	ctg.000328F	112094	119094	2820	0.301869131939123	6.47421691680007	4.0409566311308	0.000108039179047169	0.00308447391750781	1.03075769511496
ENSDARP00000102179	rfx7a regulatory factor X7a	XP_037110235.1	DNA-binding protein RFX7 isoform X1	g_952_ctg.000057F_389996	ctg.000057F	389996	400722	4404	-0.228740161281189	5.60187251602019	-4.03881500462778	0.000108883644341217	0.00309579052984966	1.02817009294803
ENSDARP00000136995	gcdhb glutaryl-CoA dehydrogenase b	XP_037112384.1	glutaryl-CoA dehydrogenase, mitochondrial-like	g_16272_ctg.000010F_2231386	ctg.000010F	2231386	2233823	1317	0.237171221663307	5.38526013622947	4.03400487870365	0.000110803444752446	0.00312500872846422	1.01809673611843
ENSDARP00000152926	junction mediating and regulatory protein, p53 cofactor	XP_037121052.1	junction-mediating and -regulatory protein	g_21020_ctg.000085F_848681	ctg.000085F	848681	854965	2514	-0.517202767082601	4.83551233785241	-4.02682857463425	0.000113728030228459	0.00315972588395018	1.01455739961703
ENSDARP00000120492	slc2a3a solute carrier family 2 member 3a	XP_037129179.1	solute carrier family 2, facilitated glucose transporter member 3	g_20203_ctg.000088F_1027469	ctg.000088F	1027469	1031561	1557	0.371460896489795	3.66928103306488	4.01018358888181	0.000120798798823128	0.00328025194376485	1.01307860493454
ENSDARP00000142227	mau2 MAU2 sister chromatid cohesion factor	XP_037105674.1	MAU2 chromatid cohesion factor homolog	g_11241_ctg.000000F_5506588	ctg.000000F	5506588	5511134	1797	-0.211592544244138	4.58401250883916	-4.02244000197319	0.000115552809932695	0.00318704336856283	1.01134044219064
ENSDARP00000098809	synapse defective Rho GTPase homolog 1	XP_037134654.1	rho GTPase-activating protein SYDE1 isoform X1	g_25006_ctg.000122F_176681	ctg.000122F	176681	180208	2451	0.171958972215312	5.54069607491673	4.02915915380819	0.000112770225648803	0.00314990430782245	0.997442261137135
ENSDARP00000138223	etf1a eukaryotic translation termination factor 1a	XP_037117282.1	eukaryotic peptide chain release factor subunit 1	g_18765_ctg.000030F_1658819	ctg.000030F	1658819	1672304	1428	0.283013341862795	7.57893592128312	4.02276403912474	0.000115417121068713	0.00318704336856283	0.992613575907503
ENSDARP00000059447	sestd1 SEC14 and spectrin domains 1	XP_037095874.1	SEC14 domain and spectrin repeat-containing protein 1 isoform X3	g_802_ctg.000009F_84114	ctg.000009F	84114	89299	2253	0.210297685653906	6.2507769345697	4.02899235629444	0.00011283851732321	0.00314990430782245	0.989204553883242
ENSDARP00000129621	si:ch211-59o9.10 si:ch211-59o9.10	XP_037109098.1	uncharacterized protein	g_21521_ctg.000012F_446982	ctg.000012F	446982	449311	1200	0.187802694267704	4.6037246327347	4.01380800281439	0.000119224183753773	0.00325580982432735	0.983587455362434
ENSDARP00000086805	myh9b myosin, heavy chain 9b, non-muscle	XP_037112125.1	myosin-9-like isoform X1	g_14906_ctg.000010F_2529394	ctg.000010F	2529394	2549085	5898	0.257976065781607	8.38243474553435	4.01544142244844	0.000118520993237431	0.00325441441341599	0.982683608452158
ENSDARP00000130726	gab2 GRB2-associated binding protein 2	XP_037123612.1	GRB2-associated-binding protein 2 isoform X1	g_797_ctg.000021F_224771	ctg.000021F	224771	244961	2031	-0.27638862903462	2.89136567330943	-4.00721441945836	0.000122103566381545	0.00330181424708451	0.979654802343543
ENSDARP00000010686	ak2 adenylate kinase 2	XP_037120074.1	adenylate kinase 2, mitochondrial	g_13437_ctg.000018F_721241	ctg.000018F	721241	723215	729	0.324002643067533	6.98309187756019	4.02053185581981	0.000116354940797869	0.0032027740476991	0.969137884904347
ENSDARP00000129872	tp53inp2 tumor protein p53 inducible nuclear protein 2	XP_037131269.1	tumor protein p53-inducible nuclear protein 2 isoform X1	g_17552_ctg.000091F_886613	ctg.000091F	886613	888193	537	-0.33062931377433	4.72705489433446	-4.0101090348854	0.000120831396683768	0.00328025194376485	0.966589580391709
ENSDARP00000142913	plekha7b pleckstrin homology domain containing, family A member 7b	XP_037102620.1	pleckstrin homology domain-containing family A member 7 isoform X2	g_12243_ctg.000038F_19980	ctg.000038F	19980	47879	3612	-0.38956102207345	3.03936316580773	-3.99098819961656	0.000129475782617476	0.00346724101590753	0.944252253830448
ENSDARP00000123462	ubtfl upstream binding transcription factor, like	XP_037132758.1	upstream binding transcription factor, like isoform X1	g_2485_ctg.000067F_372438	ctg.000067F	372438	376085	2031	0.142003459232276	6.59169128453349	4.01405078958376	0.000119119411314593	0.00325580982432735	0.941977695497405
ENSDARP00000055236	ramp2 receptor (G protein-coupled) activity modifying protein 2	XP_037113320.1	receptor activity-modifying protein 2 isoform X1	g_5819_ctg.000023F_338470	ctg.000023F	338470	341640	618	-0.263791594537088	3.26463999440419	-3.98453760381301	0.00013252333170408	0.00352155268747495	0.935532227180627
ENSDARP00000098138	zgc:92744	XP_037122777.1	stress-associated endoplasmic reticulum protein 1	g_10470_ctg.000152F_307364	ctg.000152F	307364	308566	198	0.300211176201228	7.32681182521773	4.00730640396092	0.000122062943050427	0.00330181424708451	0.934521025309846
ENSDARP00000073666	cdk5 cyclin-dependent kinase 5	XP_037133100.1	cyclin-dependent-like kinase 5	g_11633_ctg.000067F_1404557	ctg.000067F	1404557	1406953	879	-0.143247903893159	4.41245061993049	-3.98947231623569	0.000130185865042938	0.00347951312023853	0.910604341739039
ENSDARP00000109219	paics phosphoribosylaminoimidazole carboxylase, phosphoribosylaminoimidazole succinocarboxamide synthetase	XP_037106359.1	multifunctional protein ADE2 isoform X1	g_27162_ctg.000000F_7672350	ctg.000000F	7672350	7678606	2796	0.191229654376004	7.73449152443052	3.99429619303622	0.000127939075742512	0.00343942052258762	0.900699665549459
ENSDARP00000119883	zgc:175214 zgc:175214	XP_037101761.1	RING finger protein 122	g_9740_ctg.000245F_262172	ctg.000245F	262172	268075	468	-0.368497622172112	3.26762372079297	-3.97302814065325	0.000138132215531998	0.00360814925183583	0.900322020719484
ENSDARP00000056744	acox3 acyl-CoA oxidase 3, pristanoyl	XP_037118549.1	peroxisomal acyl-coenzyme A oxidase 3	g_2604_ctg.000248F_185502	ctg.000248F	185502	197347	5712	0.155289151058981	6.84146864357526	3.99990970362811	0.000125371228858891	0.00338145954259708	0.898709921771395
ENSDARP00000007588	pgd phosphogluconate dehydrogenase	XP_037100829.1	6-phosphogluconate dehydrogenase, decarboxylating	g_16217_ctg.000077F_1133705	ctg.000077F	1133705	1138514	1452	0.16345714239045	6.82997818491558	3.99954105775646	0.000125538337339145	0.00338145954259708	0.897037174601547
ENSDARP00000092390	si:ch211-261n11.5 si:ch211-261n11.5	XP_037099572.1	ligand-dependent nuclear receptor-interacting factor 1	g_13407_ctg.000026F_1288909	ctg.000026F	1288909	1292076	630	-0.272082463040468	2.95531963884676	-3.97902019925308	0.000135184361914352	0.0035683445158096	0.896404805987229
ENSDARP00000105933	wfdc2 WAP four-disulfide core domain 2	XP_037128571.1	WAP four-disulfide core domain protein 3	g_23778_ctg.000077F_428290	ctg.000077F	428290	429100	513	-0.39510357148919	3.0294852771673	-3.97391797029796	0.000137690599031012	0.0036034255632775	0.888562059027607
ENSDARP00000116976	mmp11b matrix metallopeptidase 11b	XP_037114956.1	stromelysin-3-like	g_1707_ctg.000071F_742111	ctg.000071F	742111	747579	1731	-0.299178054193458	4.72167438225652	-3.98302678657924	0.000133246968276093	0.00353398581120739	0.875663993299474
ENSDARP00000112668	gps1 G protein pathway suppressor 1	XP_037113440.1	COP9 signalosome complex subunit 1 isoform X1	g_19712_ctg.000010F_1801573	ctg.000010F	1801573	1806787	1470	0.128104571842799	5.53555416863314	3.99188935108024	0.00012905541654261	0.00346269465201123	0.872880421211252
ENSDARP00000116833	usf2 upstream transcription factor 2, c-fos interacting	XP_037119242.1	upstream stimulatory factor 2 isoform X1	g_193_ctg.000018F_3324167	ctg.000018F	3324167	3327185	951	-0.279754733802739	4.57115877724337	-3.97642295938002	0.000136454632382836	0.00358465800430805	0.860499142264104
ENSDARP00000134179	psma1 proteasome 20S subunit alpha 1	XP_037110659.1	proteasome subunit alpha type-1	g_11691_ctg.000012F_2214849	ctg.000012F	2214849	2217468	804	0.334751544361905	6.39789319316924	3.98847287983543	0.000130656066498731	0.00348533885497967	0.85437075339632
ENSDARP00000142172	rbms2a RNA binding motif, single stranded interacting protein 2a	XP_037108958.1	RNA-binding motif, single-stranded-interacting protein 2-like isoform X1	g_23250_ctg.000041F_190215	ctg.000041F	190215	209594	1374	-0.225029417672713	4.9217304765076	-3.97821819063001	0.000135575399536839	0.0035683445158096	0.849827588940415
ENSDARP00000118803	adssl adenylosuccinate synthase, like	XP_037125623.1	adenylosuccinate synthase, like	g_20449_ctg.000007F_5312911	ctg.000007F	5312911	5317829	1509	0.219163521094002	5.75988472603876	3.98550163738145	0.000132063555564865	0.00351609674527033	0.847140748702608
ENSDARP00000015753	stat1a signal transducer and activator of transcription 1a	XP_037122962.1	signal transducer and activator of transcription 1a isoform X1	g_11339_ctg.000052F_1456832	ctg.000052F	1456832	1463236	2268	0.42349177622153	5.59647712047316	3.98101742820708	0.000134215252284536	0.00355284742541708	0.835081237023489
ENSDARP00000065503	ncbp3 nuclear cap binding subunit 3	XP_037125382.1	nuclear cap-binding protein subunit 3	g_8578_ctg.000007F_1698943	ctg.000007F	1698943	1702812	1998	0.139259328186326	5.88200952467751	3.97867137338114	0.000135354307125931	0.0035683445158096	0.822520382055349
ENSDARP00000036106	zgc:101583 zgc:101583	XP_037118112.1	magnesium transporter NIPA2	g_8333_ctg.000063F_1052204	ctg.000063F	1052204	1054861	1116	0.3086136957905	3.62529805189157	3.94999808212254	0.000150044793859286	0.0037903454507269	0.82129681993215
ENSDARP00000138657	p4hb prolyl 4-hydroxylase, beta polypeptide	XP_037102391.1	protein disulfide-isomerase	g_12661_ctg.000132F_361957	ctg.000132F	361957	369800	1554	0.332732127083792	8.38926023350356	3.9656978419412	0.000141822115460205	0.00367673169123661	0.818727847369288
ENSDARP00000024046	ip6k2b inositol hexakisphosphate kinase 2b	XP_037108987.1	inositol hexakisphosphate kinase 2-like	g_13292_ctg.000005F_434336	ctg.000005F	434336	437745	1383	-0.707067890421769	6.48103617528175	-3.97401352407955	0.000137643256730406	0.0036034255632775	0.810466878241722
ENSDARP00000104786	runx1t1 RUNX1 partner transcriptional co-repressor 1	XP_037119813.1	protein CBFA2T1 isoform X1	g_10374_ctg.000079F_576465	ctg.000079F	576465	613499	2334	-0.287769595926371	3.30863176805565	-3.94394544018695	0.000153335013254639	0.00385233311482291	0.808579655150428
ENSDARP00000015024	rnf114 ring finger protein 114	XP_037098822.1	E3 ubiquitin-protein ligase RNF114	g_5487_ctg.000091F_1172039	ctg.000091F	1172039	1175619	684	-0.238321786262561	4.05917434613896	-3.95202357811597	0.000148958889562633	0.00377672281830545	0.806667066550705
ENSDARP00000048762	CABZ01090041.1 lipoprotein lipase-like	XP_037106595.1	lipoprotein lipase	g_14429_ctg.000000F_5431755	ctg.000000F	5431755	5437258	1536	-0.366799096283102	4.41594872218226	-3.95665975789577	0.000146501568900923	0.00373700237661527	0.805727162225123
ENSDARP00000140544	rnf126 ring finger protein 126	XP_037132189.1	E3 ubiquitin-protein ligase RNF126-like	g_24155_ctg.000016F_3771551	ctg.000016F	3771551	3774071	927	-0.19498496274756	3.22717923971061	-3.94049134479813	0.000155243460461901	0.00387211938025731	0.796631295831554
ENSDARP00000081763	znf438 zinc finger protein 438	XP_037135503.1	zinc finger protein 438	g_12964_ctg.000024F_214789	ctg.000024F	214789	232700	2415	-0.245442298778564	3.59571577113137	-3.94237418387313	0.000154200361719365	0.00386003731564889	0.795951778018739
ENSDARP00000055509	romo1 reactive oxygen species modulator 1	XP_037107482.1	reactive oxygen species modulator 1	g_4030_ctg.000014F_3302950	ctg.000014F	3302950	3303877	372	0.186702565238665	6.76785433876032	3.96762490644833	0.000140843042790354	0.00365821271668631	0.789420921495437
ENSDARP00000031228	cdv3 carnitine deficiency-associated gene expressed in ventricle 3	XP_037136250.1	protein CDV3 homolog isoform X1	g_1832_ctg.000020F_3635711	ctg.000020F	3635711	3637690	684	0.341872815805857	6.1536133423417	3.96877722108953	0.000140260685672004	0.00364994756048165	0.788466743292227
ENSDARP00000127012	si:ch211-166g5.4	XP_037134423.1	myc-associated zinc finger protein isoform X1	g_7221_ctg.000008F_5253697	ctg.000008F	5253697	5256883	1485	-0.147183098757477	4.59908645856567	-3.94915835920803	0.00015049720030825	0.00379483633915949	0.76942965733565
ENSDARP00000147453	plekhg4 pleckstrin homology domain containing, family G (with RhoGef domain) member 4	XP_037130061.1	pleckstrin homology domain-containing family G member 4B isoform X1	g_15453_ctg.000001F_3637664	ctg.000001F	3637664	3653051	4983	-0.204509953056791	5.16471669121809	-3.95650887080837	0.000146580929810789	0.00373700237661527	0.767978726675939
ENSDARP00000115635	otulinb OTU deubiquitinase with linear linkage specificity b	XP_037135749.1	uncharacterized protein LOC119139297	g_2121_ctg.000020F_2937854	ctg.000020F	2937854	2942297	2181	0.246806297236341	4.13233975508567	3.9399141134536	0.000155564597185591	0.00387313802506396	0.762650605777119
ENSDARP00000095054	znf516 zinc finger protein 516	XP_037129367.1	zinc finger protein 516-like isoform X1	g_23332_ctg.000224F_350091	ctg.000224F	350091	363867	3240	-0.252914491638962	3.07215572636952	-3.93004678338596	0.000161153385880251	0.00394665581691982	0.761787520170467
ENSDARP00000100697	b3galt4 UDP-Gal:betaGlcNAc beta 1,3-galactosyltransferase, polypeptide 4	XP_037129028.1	beta-1,3-galactosyltransferase 1 isoform X1	g_6798_ctg.000111F_90085	ctg.000111F	90085	92844	1338	-0.310873845167813	3.32862130632574	-3.92867593636459	0.000161944843551421	0.00394665581691982	0.76021714521962
ENSDARP00000078145	cactin cactin	XP_037132152.1	cactin isoform X1	g_9890_ctg.000016F_3577218	ctg.000016F	3577218	3581600	2412	0.13951801836951	5.64358166458241	3.95675608500238	0.0001464509259738	0.00373700237661527	0.753869491033635
ENSDARP00000072590	ube3a ubiquitin protein ligase E3A	XP_037135181.1	ubiquitin-protein ligase E3A-like	g_12903_ctg.000074F_243360	ctg.000074F	243360	248680	2670	0.173529106021433	5.77484539798345	3.9573882683542	0.000146118977746104	0.00373700237661527	0.753552816090938
ENSDARP00000151663	ebna1bp2 EBNA1 binding protein 2	XP_037105857.1	probable rRNA-processing protein EBP2	g_1317_ctg.000171F_9643	ctg.000171F	9643	11811	945	0.254748602417568	6.30251805094498	3.95782159551275	0.000145891861174821	0.00373700237661527	0.752351002072387
ENSDARP00000022273	zfand5b zinc finger, AN1-type domain 5b	XP_037113649.1	AN1-type zinc finger protein 5a	g_8895_ctg.000006F_994692	ctg.000006F	994692	1000699	660	-0.586299598149094	4.29061004435683	-3.93706602249985	0.000157158422535216	0.00388635700817366	0.749278622700777
ENSDARP00000065035	phax phosphorylated adaptor for RNA export	XP_037099321.1	phosphorylated adapter RNA export protein	g_22433_ctg.000013F_4171485	ctg.000013F	4171485	4173168	1395	0.253450341289314	4.32671779408344	3.93695556263831	0.000157220550555006	0.00388635700817366	0.742972273989716
ENSDARP00000142490	si:rp71-46j2.7 si:rp71-46j2.7	XP_037118094.1	uncharacterized protein	g_18131_ctg.000102F_21776	ctg.000102F	21776	31021	2661	-0.248813158478368	3.53801248981565	-3.92394804882951	0.000164703084261658	0.00398575694978561	0.739975566268185
ENSDARP00000100758	rbm15 RNA binding motif protein 15	XP_037108663.1	RNA-binding protein 15-like	g_13168_ctg.000005F_881857	ctg.000005F	881857	884244	2388	0.168400305540054	4.87783353754807	3.94338981704706	0.000153640483305219	0.00385300217479405	0.736145595653564
ENSDARP00000129087	prph peripherin	XP_037106891.1	peripherin	g_18075_ctg.000041F_390621	ctg.000041F	390621	394032	1413	-0.217797878316584	6.39414381563946	-3.95207736602096	0.000148930155602602	0.00377672281830545	0.734468604291886
ENSDARP00000048675	prkar2aa protein kinase, cAMP-dependent, regulatory, type II, alpha A	XP_037096434.1	protein kinase, cAMP-dependent, regulatory, type II, alpha A	g_20829_ctg.000082F_360312	ctg.000082F	360312	377559	1176	0.178212004368908	5.41934976223202	3.94629773150568	0.000152048193562261	0.00382696163687308	0.725362901789642
ENSDARP00000054908	gss glutathione synthetase	XP_037101868.1	glutathione synthetase-like isoform X2	g_4104_ctg.000082F_117016	ctg.000082F	117016	125561	1632	-0.850970424082757	2.8582205294539	-3.93479929404355	0.000158438054131079	0.00390945898568438	0.723934224928521
ENSDARP00000129254	vps39 VPS39 subunit of HOPS complex	XP_037097090.1	vam6/Vps39-like protein isoform X1	g_9897_ctg.000003F_4193096	ctg.000003F	4193096	4198119	2628	-0.166441364172807	5.08797938127532	-3.94139418698097	0.000154742444037943	0.00386660233583416	0.721839275503865
ENSDARP00000112252	grin2da glutamate receptor, ionotropic, N-methyl D-aspartate 2D, a	XP_037119578.1	glutamate receptor ionotropic, NMDA 2D isoform X1	g_14974_ctg.000018F_134110	ctg.000018F	134110	146713	5808	-0.427770359141835	4.40777041764088	-3.92944308652374	0.00016150147327081	0.00394665581691982	0.710973984431888
ENSDARP00000101635	naa80 N(alpha)-acetyltransferase 80, NatH catalytic subunit	XP_037100143.1	N-alpha-acetyltransferase 80	g_12645_ctg.000082F_357413	ctg.000082F	357413	359011	954	0.448160139773898	2.99052468912229	3.91636310424617	0.000169222130045839	0.00405956839057882	0.709395973668792
ENSDARP00000134616	zgc:92873	XP_037109036.1	UPF0705 protein C11orf49 homolog isoform X1	g_23765_ctg.000095F_265969	ctg.000095F	265969	268822	1005	-0.179740044215199	3.18046735942866	-3.91217837224032	0.000171765820421271	0.00409217259755367	0.707086797533794
ENSDARP00000123783	elk3 ETS transcription factor ELK3	XP_037098927.1	ETS domain-containing protein Elk-3	g_6122_ctg.000013F_2931231	ctg.000013F	2931231	2934464	1095	-0.189155473224301	4.62344370899095	-3.92962590133003	0.000161395987747306	0.00394665581691982	0.705461722063932
ENSDARP00000002453	sart1 spliceosome associated factor 1, recruiter of U4/U6.U5 tri-snRNP	XP_037106772.1	U4/U6.U5 tri-snRNP-associated protein 1	g_15268_ctg.000046F_147487	ctg.000046F	147487	149808	2322	0.163039576462563	6.73312650741656	3.93827878042236	0.000156477849797544	0.00388265503247063	0.692104195211993
ENSDARP00000130227	CABZ01112656.1	XP_037134203.1	growth hormone-inducible transmembrane protein	g_7145_ctg.000008F_2087723	ctg.000008F	2087723	2089510	1059	0.188900949490126	5.93751300014801	3.93822348594312	0.000156508818431476	0.00388265503247063	0.688629314359126
ENSDARP00000094806	sdf4 stromal cell derived factor 4	XP_037120546.1	45 kDa calcium-binding protein	g_13899_ctg.000026F_750954	ctg.000026F	750954	753141	1065	0.369637211040714	5.20709927917377	3.93131782410305	0.000160422855380149	0.0039443470029233	0.68647515443265
ENSDARP00000124872	men1 multiple endocrine neoplasia I	XP_037117135.1	menin	g_23001_ctg.000160F_270039	ctg.000160F	270039	274649	1920	0.332640954801747	3.97511080500935	3.91347488693059	0.000170973853763568	0.00409115856436379	0.684063504566554
ENSDARP00000100420	LO017815.1 nuclear receptor coactivator 7-like	XP_037128885.1	nuclear receptor coactivator 7 isoform X2	g_25595_ctg.000001F_804919	ctg.000001F	804919	806940	792	0.429956543932318	7.12214740188054	3.93292453615687	0.000159503926561511	0.00392874377402311	0.68191490814033
ENSDARP00000132172	si:ch211-207i20.2 si:ch211-207i20.2	XP_037133255.1	oocyte zinc finger protein XlCOF6	g_3523_ctg.000122F_736103	ctg.000122F	736103	738532	1191	0.272707189137813	5.15081325333884	3.92571543387541	0.000163666781440611	0.00396762734376556	0.669500196103813
ENSDARP00000115687	tbl1xr1a transducin (beta)-like 1 X-linked receptor 1a	XP_037131800.1	F-box-like/WD repeat-containing protein TBL1XR1	g_3938_ctg.000127F_658348	ctg.000127F	658348	688793	1545	-0.157568802206603	4.75398583840499	-3.92149435111227	0.00016615220563183	0.00400718626843837	0.668580770666543
ENSDARP00000144950	sipa1l1 signal-induced proliferation-associated 1 like 1	XP_037098361.1	signal-induced proliferation-associated 1-like protein 1	g_2708_ctg.000003F_2498134	ctg.000003F	2498134	2510012	5073	-0.19754567974099	4.81828934153386	-3.92146670673509	0.000166168601231378	0.00400718626843837	0.667182157148693
ENSDARP00000081636	si:dkey-44g23.5 si:dkey-44g23.5	XP_037113209.1	MAPK regulated corepressor interacting protein 2-like isoform X1	g_384_ctg.000164F_63044	ctg.000164F	63044	65050	447	0.187380660824486	3.98103976743376	3.90704593421085	0.000174935465210781	0.00415182643661355	0.664048727594658
ENSDARP00000142397	trappc10 trafficking protein particle complex 10	XP_037095846.1	trafficking protein particle complex subunit 10 isoform X1	g_18050_ctg.000009F_49069	ctg.000009F	49069	65790	8547	0.131731275744916	7.65743845322672	3.92006228485685	0.000167003586948203	0.00401904885279947	0.654929068082292
ENSDARP00000101583	cspg4 chondroitin sulfate proteoglycan 4	XP_037110794.1	chondroitin sulfate proteoglycan 4	g_22321_ctg.000012F_4834015	ctg.000012F	4834015	4850485	7021	0.313164374911575	5.98254568667164	3.92575471176084	0.000163643821859568	0.00396762734376556	0.646662056805765
ENSDARP00000068967	nkiras2 NFKB inhibitor interacting Ras-like 2	XP_037111480.1	NF-kappa-B inhibitor-interacting Ras-like protein 2 isoform X1	g_7879_ctg.000027F_3259211	ctg.000027F	3259211	3260659	612	-0.142906976355805	4.74708163456466	-3.91283248443658	0.00017136582366407	0.00409115856436379	0.644923749609718
ENSDARP00000113379	cmpk2 cytidine monophosphate (UMP-CMP) kinase 2, mitochondrial	XP_037096601.1	UMP-CMP kinase 2, mitochondrial	g_618_ctg.000003F_1828379	ctg.000003F	1828379	1831526	1269	0.406454861365251	2.63528082166291	3.91273204994576	0.00017142718257104	0.00409115856436379	0.643430535592317
ENSDARP00000052843	cldn7a claudin 7a	XP_037116376.1	claudin-7-A	g_6095_ctg.000117F_79024	ctg.000117F	79024	81466	639	-0.403833487363169	3.73830268121904	-3.89382310196474	0.000183360933943934	0.00429437522921573	0.637287451200633
ENSDARP00000067856	b4galnt4b beta-1,4-N-acetyl-galactosaminyl transferase 4b	XP_037110182.1	N-acetyl-beta-glucosaminyl-glycoprotein 4-beta-N-acetylgalactosaminyltransferase 1	g_15452_ctg.000037F_1155234	ctg.000037F	1155234	1244984	3777	-0.245081238999039	4.02685418650598	-3.89834654393324	0.000180435949061024	0.00424190535539795	0.633091592029226
ENSDARP00000113234	swt1 SWT1 RNA endoribonuclease homolog	XP_037106265.1	transcriptional protein SWT1	g_23297_ctg.000000F_9791577	ctg.000000F	9791577	9802349	2784	-0.221761079380771	3.18205498581185	-3.88793040800065	0.000187239275172294	0.00434208748026594	0.631430867916826
ENSDARP00000088098	arfgap2 ADP-ribosylation factor GTPase activating protein 2	XP_037104240.1	ADP-ribosylation factor GTPase-activating protein 2 isoform X1	g_4844_ctg.000163F_133830	ctg.000163F	133830	143188	1599	0.13773702268032	5.70028182942984	3.91966213222601	0.000167242226831647	0.00401904885279947	0.630477812370787
ENSDARP00000097730	heatr6 HEAT repeat containing 6	XP_037124766.1	HEAT repeat-containing protein 6	g_24077_ctg.000007F_4517740	ctg.000007F	4517740	4523134	3534	0.344569609142845	4.86085857744091	3.90489511255826	0.000176280295984889	0.00416383099131486	0.612421923537483
ENSDARP00000134070	cdkn1d cyclin-dependent kinase inhibitor 1D	XP_037098445.1	cyclin-dependent kinase inhibitor 1-like isoform X1	g_4487_ctg.000013F_3353199	ctg.000013F	3353199	3356140	552	-1.42373748451264	4.40512540479205	-3.88651505669696	0.000188182402115344	0.00434833517128732	0.608195200415322
ENSDARP00000065554	birc2 baculoviral IAP repeat containing 2	XP_037124781.1	baculoviral IAP repeat-containing protein 2	g_19893_ctg.000007F_4480831	ctg.000007F	4480831	4483787	1917	0.145997535047007	4.68504393897303	3.90098803314974	0.000178748552085764	0.00421492746198137	0.607091747952704
ENSDARP00000121445	fbxo10 F-box protein 10	XP_037112557.1	F-box only protein 10	g_327_ctg.000019F_3992489	ctg.000019F	3992489	3996790	2904	-0.2165736394975	3.57989647701814	-3.8815812694769	0.00019150564420965	0.00438355251343579	0.602089861753679
ENSDARP00000121575	il11ra interleukin 11 receptor, alpha	XP_037120905.1	interleukin-11 receptor subunit alpha isoform X1	g_7416_ctg.000017F_3221040	ctg.000017F	3221040	3236784	1245	-0.297425773119819	5.70864021158338	-3.90931665989064	0.00017352629992481	0.00412699898857318	0.597753798445271
ENSDARP00000113473	gpr146 G protein-coupled receptor 146	XP_037112765.1	probable G-protein coupled receptor 146	g_13485_ctg.000010F_5320072	ctg.000010F	5320072	5325313	1239	-0.255490576978515	3.80515764718055	-3.88267989683204	0.00019076083034539	0.00437943450143867	0.59590997842895
ENSDARP00000108995	si:dkey-91m3.1	XP_037107923.1	myoD family inhibitor domain-containing protein	g_27286_ctg.000041F_661812	ctg.000041F	661812	681781	918	-0.371524052790678	3.12143958361792	-3.87775039670206	0.000194124558601827	0.00441294441536054	0.594755562765669
ENSDARP00000120228	ankzf1 ankyrin repeat and zinc finger peptidyl tRNA hydrolase 1	XP_037136631.1	ankyrin repeat and zinc finger domain-containing protein 1	g_25815_ctg.000022F_3330521	ctg.000022F	3330521	3334804	2169	0.154300125484469	4.24763479375044	3.88816439210379	0.000187083793949976	0.00434208748026594	0.590604106643623
ENSDARP00000006445	psma8 proteasome 20S subunit alpha 8	XP_037132557.1	proteasome subunit alpha-type 8	g_8854_ctg.000027F_288922	ctg.000027F	288922	290819	756	0.26625159074446	6.41644625034799	3.90666787474942	0.00017517114000186	0.00415182643661355	0.584463637294773
ENSDARP00000121943	asxl1 ASXL transcriptional regulator 1	XP_037128075.1	putative Polycomb group protein ASXL1	g_16493_ctg.000026F_1034928	ctg.000026F	1034928	1044348	4458	-0.163994261405024	6.14273193844392	-3.90594168989438	0.000175624680302979	0.00415544834319618	0.581868419368458
ENSDARP00000075251	six2a SIX homeobox 2a	XP_037128661.1	homeobox protein SIX2a	g_13020_ctg.000004F_777779	ctg.000004F	777779	781204	990	-0.313616058018686	4.51565895183358	-3.88772168689638	0.000187378073364226	0.00434208748026594	0.577011630941668
ENSDARP00000125694	hoxb4a homeobox B4a	XP_037111432.1	homeobox protein Hox-B4a-like	g_1612_ctg.000010F_4402527	ctg.000010F	4402527	4412324	777	-0.259927368601737	3.16032444336334	-3.87069647946693	0.000199036532863063	0.00445751509092676	0.575835779440989
ENSDARP00000125897	si:ch73-62l21.1 si:ch73-62l21.1	XP_037121539.1	calcium/calmodulin-dependent protein kinase kinase 2	g_24929_ctg.000017F_2159813	ctg.000017F	2159813	2164256	1710	-0.264107446429863	3.89207549106547	-3.87600807524282	0.000195326945752295	0.00441807237251336	0.569262924607346
ENSDARP00000060309	atp5f1b ATP synthase F1 subunit beta	XP_037131474.1	ATP synthase subunit beta, mitochondrial	g_23015_ctg.000091F_641333	ctg.000091F	641333	644225	1554	0.13805149708382	10.2937812878801	3.87756345745496	0.00019425322744164	0.00441294441536054	0.568129662008355
ENSDARP00000132477	axin2 axin 2 (conductin, axil)	XP_037116077.1	axin-2-like isoform X1	g_7560_ctg.000194F_198800	ctg.000194F	198800	211869	2322	-0.191760204123846	4.85078645754199	-3.89146477981422	0.000184903792782035	0.00432318207895458	0.567996985166006
ENSDARP00000114087	zbtb48 zinc finger and BTB domain containing 48	XP_037101987.1	telomere zinc finger-associated protein	g_5066_ctg.000026F_666425	ctg.000026F	666425	669699	2016	-0.222797211158472	3.23862428593894	-3.86374514614167	0.000203992962216254	0.00450456805873137	0.556384955213458
ENSDARP00000100317	dennd2b DENN domain containing 2B	XP_037102753.1	suppression of tumorigenicity 5 protein	g_23362_ctg.000038F_555760	ctg.000038F	555760	583681	3219	-0.233023845323669	5.01751368854337	-3.8901174666792	0.000185790786058068	0.00432926995236152	0.556229954039341
ENSDARP00000119429	mapk7 mitogen-activated protein kinase 7	XP_037135005.1	mitogen-activated protein kinase 7 isoform X1	g_14881_ctg.000008F_4663230	ctg.000008F	4663230	4668354	3267	-0.266424181441352	3.99953275129766	-3.87177284280899	0.000198279416903716	0.00444776782918109	0.550877727170874
ENSDARP00000078318	herc4 HECT and RLD domain containing E3 ubiquitin protein ligase 4	XP_037128506.1	probable E3 ubiquitin-protein ligase HERC4 isoform X1	g_6056_ctg.000004F_1772958	ctg.000004F	1772958	1781689	3195	-0.200111925153317	5.14561391788328	-3.89022121345696	0.000185722341045406	0.00432926995236152	0.550418185062255
ENSDARP00000015997	atp5mc3a ATP synthase membrane subunit c locus 3a	XP_037096429.1	ATP synthase membrane subunit c locus 3a	g_6537_ctg.000022F_1241678	ctg.000022F	1241678	1244230	462	0.181360429880506	8.73147337398277	3.87816904265507	0.000193836702842842	0.00441294441536054	0.538821378418274
ENSDARP00000115452	arhgap29b Rho GTPase activating protein 29b	XP_037132920.1	rho GTPase-activating protein 29-like isoform X1	g_4832_ctg.000016F_3163564	ctg.000016F	3163564	3179920	3939	-0.215811330688472	4.47314139368236	-3.87477228715713	0.000196184076263233	0.00442952870229634	0.534032585965364
ENSDARP00000091844	dachd dachshund d	XP_037095830.1	dachshund d isoform X1	g_16280_ctg.000009F_3476783	ctg.000009F	3476783	3525831	1302	-0.22422442377696	3.70350932988442	-3.86057420872784	0.000206292810108145	0.00452468896837198	0.530833104260977
ENSDARP00000080453	pcnx4 pecanex 4	XP_037097503.1	pecanex-like protein 4	g_3699_ctg.000003F_434286	ctg.000003F	434286	439864	3654	-0.176822698307176	4.26410384810186	-3.86905937804952	0.000200193364454643	0.004476168139214	0.526821706843395
ENSDARP00000131149	mtrf1l mitochondrial translational release factor 1-like	XP_037128490.1	peptide chain release factor 1-like, mitochondrial isoform X1	g_18550_ctg.000059F_1078827	ctg.000059F	1078827	1081078	1119	0.262251006059593	3.43225115169666	3.85503078585437	0.000210372941037966	0.00457784771537419	0.526191172265036
ENSDARP00000142190	pycr1b pyrroline-5-carboxylate reductase 1b	XP_037100561.1	pyrroline-5-carboxylate reductase 1b isoform X1	g_4041_ctg.000154F_155418	ctg.000154F	155418	162859	1077	0.311025455995074	5.76733560288966	3.88739158829752	0.000187597787358429	0.00434208748026594	0.523658117440016
ENSDARP00000126391	si:ch211-234p6.5 si:ch211-234p6.5	XP_037134387.1	pleckstrin homology domain-containing family A member 4	g_12597_ctg.000008F_5570366	ctg.000008F	5570366	5578694	3828	0.225489115792194	5.23298184767393	3.88262788103535	0.000190796031977571	0.00437943450143867	0.521440371352797
ENSDARP00000069002	spryd7a SPRY domain containing 7a	XP_037095399.1	SPRY domain-containing protein 7b	g_1844_ctg.000009F_2487194	ctg.000009F	2487194	2490352	591	-0.170178922037167	4.30989532048376	-3.86799798376091	0.0002009468072246	0.00447852093907988	0.520581880731902
ENSDARP00000115529	si:ch211-13k12.2 si:ch211-13k12.2	XP_037109497.1	RNA polymerase II elongation factor ELL2	g_24948_ctg.000073F_411289	ctg.000073F	411289	424715	1758	-0.510708941929383	3.83220472635425	-3.85829444020086	0.00020796156619743	0.00454685588879129	0.519133813519535
ENSDARP00000142856	tjp1a tight junction protein 1a	XP_037104222.1	tight junction protein ZO-1 isoform X1	g_1459_ctg.000015F_1095327	ctg.000015F	1095327	1134953	4971	-0.124962577038014	7.02270155274823	-3.88142780118152	0.000191609908678189	0.00438355251343579	0.514090288661478
ENSDARP00000140889	fam168a family with sequence similarity 168 member A	XP_037122835.1	protein FAM168A isoform X1	g_8949_ctg.000078F_457248	ctg.000078F	457248	474608	1056	-0.262191372619424	3.78490625430833	-3.8573780259937	0.000208635989738715	0.00454721152398984	0.512421614375498
ENSDARP00000113776	hecw2a HECT, C2 and WW domain containing E3 ubiquitin protein ligase 2a	XP_037130273.1	E3 ubiquitin-protein ligase HECW2 isoform X1	g_22708_ctg.000074F_672136	ctg.000074F	672136	688096	4878	-0.219070411325318	5.13332071362809	-3.87366803963105	0.000196953007463734	0.00443674784605147	0.497673210533831
ENSDARP00000003488	zcchc9 zinc finger, CCHC domain containing 9	XP_037122087.1	zinc finger CCHC domain-containing protein 9 isoform X1	g_3906_ctg.000085F_28579	ctg.000085F	28579	30087	774	0.201285033139585	5.79848018131947	3.87788713959407	0.000194030491045792	0.00441294441536054	0.492524699469787
ENSDARP00000082162	kdm4c lysine (K)-specific demethylase 4C	XP_037107428.1	lysine-specific demethylase 4C isoform X1	g_10426_ctg.000051F_446086	ctg.000051F	446086	463804	4776	-0.186746670252889	6.00984861488555	-3.87721763178364	0.000194491471193702	0.00441294441536054	0.488412450761301
ENSDARP00000113763	ulk1b unc-51 like autophagy activating kinase 1	XP_037121313.1	serine/threonine-protein kinase ULK1	g_15866_ctg.000017F_2531402	ctg.000017F	2531402	2540689	3078	-0.42170013573358	5.84149727175411	-3.87596474064316	0.000195356941641747	0.00441807237251336	0.486759755405141
ENSDARP00000136443	lrch2 leucine-rich repeats and calponin homology (CH) domain containing 2	XP_037126263.1	leucine-rich repeat and calponin homology domain-containing protein 2 isoform X1	g_16814_ctg.000007F_90011	ctg.000007F	90011	103718	2220	-0.236618029672026	3.95125379503895	-3.85059975270176	0.000213689561378743	0.00462091136014314	0.485023691150607
ENSDARP00000149327	si:ch211-149k23.9 si:ch211-149k23.9	XP_037129261.1	germ cell-specific gene 1-like protein	g_16367_ctg.000088F_944754	ctg.000088F	944754	949854	1866	-0.301919330006795	2.96899912582372	-3.84439510943463	0.000218417634363255	0.00467921685524258	0.483861737409481
ENSDARP00000041710	gspt1 G1 to S phase transition 1	XP_037133467.1	eukaryotic peptide chain release factor GTP-binding subunit ERF3A isoform X1	g_8304_ctg.000008F_2357432	ctg.000008F	2357432	2360923	1758	0.282680679600801	6.85317247844175	3.87339155864318	0.000197145981869706	0.00443674784605147	0.482143057924626
ENSDARP00000102210	wdr89 WD repeat domain 89	XP_037097849.1	WD repeat-containing protein 89	g_4923_ctg.000049F_253507	ctg.000049F	253507	255549	1083	0.172290172770029	3.71597067486711	3.84031480631432	0.000221581111686163	0.00472501203901143	0.46656600204413
ENSDARP00000094172	tnnt3a troponin T type 3a (skeletal, fast)	XP_037109022.1	troponin T, fast skeletal muscle isoforms-like isoform X5	g_9096_ctg.000012F_320885	ctg.000012F	320885	327357	993	0.330957534759778	11.4356553718817	3.83967747206917	0.000222079167911197	0.00472833581232191	0.464747450958996
ENSDARP00000139006	shroom3 shroom family member 3	XP_037121934.1	protein Shroom3 isoform X1	g_10747_ctg.000120F_841533	ctg.000120F	841533	896997	5799	-0.18266120069385	5.29630356683421	-3.86438452780326	0.00020353219859137	0.00450456805873137	0.461020309548224
ENSDARP00000132769	foxred1 FAD-dependent oxidoreductase domain containing 1	XP_037125554.1	FAD-dependent oxidoreductase domain-containing protein 1	g_19938_ctg.000007F_4855201	ctg.000007F	4855201	4857695	1533	0.283959266325159	5.35084772197996	3.86363633847639	0.000204071472337953	0.00450456805873137	0.458186994237597
ENSDARP00000060190	kmt5b lysine methyltransferase 5B	XP_037102739.1	histone-lysine N-methyltransferase KMT5B isoform X1	g_20362_ctg.000125F_624445	ctg.000125F	624445	628596	2571	-0.126818298005059	3.99940463500255	-3.84311537221276	0.000219405155054438	0.00469309664480221	0.457452901025674
ENSDARP00000147313	tns3.2 tensin 3, tandem duplicate 2	XP_037105244.1	tensin-1	g_14092_ctg.000000F_214451	ctg.000000F	214451	224122	2280	-0.226880235940357	4.19562059224087	-3.84598553474568	0.000217196274929719	0.00466027659468767	0.457382876564472
ENSDARP00000088302	tomm7 translocase of outer mitochondrial membrane 7 homolog (yeast)	XP_037120325.1	mitochondrial import receptor subunit TOM7 homolog	g_23354_ctg.000018F_3272454	ctg.000018F	3272454	3273690	237	-1.58875393215205	2.47631124681059	-4.04867481704593	0.000105047588051105	0.00302405744102119	0.45657971754664
ENSDARP00000120971	nisch nischarin	XP_037107778.1	nischarin isoform X1	g_21086_ctg.000014F_3577510	ctg.000014F	3577510	3586017	4335	-0.151141075137416	4.46100467764926	-3.85074187516253	0.000213582413118574	0.00462091136014314	0.45575953313637
ENSDARP00000116730	gab1 GRB2-associated binding protein 1	XP_037115098.1	GRB2-associated-binding protein 1 isoform X4	g_13261_ctg.000046F_1154794	ctg.000046F	1154794	1161354	2118	-0.149910610944208	5.37937329699747	-3.86284798902318	0.000204641167297815	0.00450993883528103	0.453906345801165
ENSDARP00000072623	tmem115 transmembrane protein 115	XP_037098525.1	transmembrane protein 115	g_2601_ctg.000082F_684494	ctg.000082F	684494	693884	1680	0.122689852710479	5.73506648578737	3.86577042124316	0.000202536875783036	0.00450356404984092	0.453862180896847
ENSDARP00000115690	si:dkeyp-113d7.10 si:dkeyp-113d7.10	XP_037113357.1	myoneurin isoform X1	g_16568_ctg.000023F_1477228	ctg.000023F	1477228	1479662	1308	0.353551628137183	5.11530224961047	3.85867308717644	0.000207683513348207	0.00454685588879129	0.448969470211267
ENSDARP00000004236	dazap2 DAZ associated protein 2	XP_037126501.1	DAZ-associated protein 2	g_16687_ctg.000026F_132931	ctg.000026F	132931	134448	537	-0.232021815325821	5.82263415466506	-3.86427417289375	0.000203611653719348	0.00450456805873137	0.44813537441235
ENSDARP00000115996	wdr33 WD repeat domain 33	XP_037132682.1	pre-mRNA 3' end processing protein WDR33 isoform X1	g_7528_ctg.000067F_410078	ctg.000067F	410078	418307	3201	0.112354943044036	6.54348168996061	3.86207191263455	0.000205203475170226	0.00451062214444918	0.440379146601773
ENSDARP00000095348	psmd13 proteasome 26S subunit, non-ATPase 13	XP_037103315.1	26S proteasome non-ATPase regulatory subunit 13	g_11571_ctg.000125F_457418	ctg.000125F	457418	461711	1137	0.236537417019052	6.39092027692677	3.86190440751434	0.000205325034654692	0.00451062214444918	0.43817062923361
ENSDARP00000002195	foxi3b forkhead box I3b	XP_037117650.1	forkhead box protein I3b	g_20999_ctg.000043F_937835	ctg.000043F	937835	939114	1170	-0.317718280792999	3.12686802337583	-3.82459823856506	0.000234179282539143	0.00489544527401798	0.43468481640665
ENSDARP00000143038	znf280d zinc finger protein 280D	XP_037103900.1	zinc finger protein 280C-like isoform X1	g_27982_ctg.000038F_1873873	ctg.000038F	1873873	1879961	2562	-0.186822719556662	4.65623262748521	-3.84678062791874	0.000216588131683386	0.00466027659468767	0.43359387346965
ENSDARP00000083285	med13a mediator complex subunit 13a	XP_037126376.1	mediator of RNA polymerase II transcription subunit 13a	g_24472_ctg.000007F_2567619	ctg.000007F	2567619	2611564	6447	-0.174660410829457	5.50171851609834	-3.85749140390447	0.000208552437725558	0.00454721152398984	0.432145609114427
ENSDARP00000043545	mrpl27 mitochondrial ribosomal protein L27	XP_037102613.1	39S ribosomal protein L27, mitochondrial isoform X1	g_26652_ctg.000297F_172492	ctg.000297F	172492	202061	531	0.196473466691031	4.82543077392921	3.84730817384622	0.000216185523993096	0.00466027659468767	0.427012370520447
ENSDARP00000019685	wdr82 WD repeat domain 82	XP_037108315.1	WD repeat-containing protein 82	g_2979_ctg.000005F_3310599	ctg.000005F	3310599	3313987	942	0.16041772950966	5.09612621480919	3.84890971150438	0.000214967645014799	0.00464128581064764	0.419654814443476
ENSDARP00000095447	camk1da calcium/calmodulin-dependent protein kinase 1Da	XP_037098920.1	calcium/calmodulin-dependent protein kinase type 1D	g_15653_ctg.000013F_2878767	ctg.000013F	2878767	2894340	2337	0.191051904848911	5.57684803755041	3.85355665911729	0.000211470833468489	0.00459450310828236	0.417981997891827
ENSDARP00000072516	tbcb tubulin folding cofactor B	XP_037124462.1	tubulin-folding cofactor B	g_17848_ctg.000021F_3083341	ctg.000021F	3083341	3085295	786	0.138699812277345	5.5136379790711	3.85161975919002	0.00021292169817534	0.00461876299118815	0.412992364520564
ENSDARP00000052749	adamtsl3 ADAMTS-like 3	XP_037118846.1	ADAMTS-like protein 1 isoform X1	g_16721_ctg.000065F_89967	ctg.000065F	89967	122055	4350	0.235765496377086	4.50130695855949	3.83823014435108	0.00022321417554693	0.00473541098039	0.411964798962347
ENSDARP00000055193	actb2 actin, beta 2	XP_037103166.1	actin, cytoplasmic 1	g_2207_ctg.000083F_292095	ctg.000083F	292095	296875	1326	0.295236971843721	8.78542672832334	3.83819177705043	0.000223244338660011	0.00473541098039	0.411174598141328
ENSDARP00000143026	si:dkey-88i8.2	XP_037102453.1	solute carrier organic anion transporter family member 3A1-like isoform X1	g_16620_ctg.000042F_935263	ctg.000042F	935263	945438	2115	-0.315011518887446	2.93695467823151	-3.8195712165061	0.000238350974337158	0.00492306990043475	0.408389832709284
ENSDARP00000115492	ldlra low density lipoprotein receptor a	XP_037111596.1	low density lipoprotein receptor a	g_20105_ctg.000010F_2404763	ctg.000010F	2404763	2410649	2670	-0.776029624277716	4.53864936787138	-3.83518959545384	0.000225616642960268	0.00476267033136118	0.406158872427243
ENSDARP00000118927	ifih1 interferon induced with helicase C domain 1	XP_037094937.1	interferon-induced helicase C domain-containing protein 1 isoform X1	g_22392_ctg.000022F_497235	ctg.000022F	497235	505554	2907	0.361791806249461	3.67682143451902	3.82129328658124	0.000236913996453681	0.00492306990043475	0.404022724591433
ENSDARP00000030727	ccdc174 coiled-coil domain containing 174	XP_037108190.1	coiled-coil domain-containing protein 174	g_6560_ctg.000005F_294659	ctg.000005F	294659	298331	1791	0.159303330111186	4.40375037519506	3.83106812739847	0.000228912573573333	0.0048144808852912	0.396115787059394
ENSDARP00000073629	lepr leptin receptor	XP_037104942.1	leptin receptor isoform X1	g_3273_ctg.000000F_9929904	ctg.000000F	9929904	9946790	3648	-0.307293243067527	5.61243428231302	-3.84628292038135	0.000216968623060441	0.00466027659468767	0.393213264926186
ENSDARP00000056247	wdr48b WD repeat domain 48b	XP_037131515.1	WD repeat-containing protein 48 isoform X1	g_2889_ctg.000130F_527789	ctg.000130F	527789	534090	2034	-0.16305018314186	4.37863563314472	-3.82856350792889	0.000230937882222756	0.00484618350543334	0.390084545553353
ENSDARP00000127235	cdca4 cell division cycle associated 4	XP_037098318.1	cell division cycle-associated protein 4	g_29319_ctg.000049F_1665908	ctg.000049F	1665908	1666759	852	0.134326830131952	3.81320328033213	3.81514012805458	0.000242086769610862	0.00497074659195938	0.378448229998502
ENSDARP00000068644	abcf2b ATP-binding cassette, sub-family F (GCN20), member 2b	XP_037135885.1	ATP-binding cassette sub-family F member 2	g_11469_ctg.000020F_3004897	ctg.000020F	3004897	3009677	2043	0.305066215077934	7.56162263285917	3.83384796693255	0.000226684541959045	0.0047748887207166	0.372953696995279
ENSDARP00000150887	si:dkey-217f16.6 si:dkey-217f16.6	XP_037111381.1	trinucleotide repeat-containing gene 6B protein-like isoform X1	g_27993_ctg.000010F_3083995	ctg.000010F	3083995	3092439	5739	-0.17394577332449	6.35451015856681	-3.84059484017791	0.000221362611191936	0.00472501203901143	0.369785783505709
ENSDARP00000098598	kctd1 potassium channel tetramerization domain containing 1	XP_037132413.1	BTB/POZ domain-containing protein KCTD1 isoform X1	g_6402_ctg.000027F_265525	ctg.000027F	265525	270046	1035	-0.24028747366391	4.00568262639706	-3.81444681054383	0.000242676321415995	0.00497522464291724	0.369705801605219
ENSDARP00000097837	atxn7 ataxin 7	XP_037107335.1	ataxin-7	g_21365_ctg.000041F_1466017	ctg.000041F	1466017	1479763	3060	-0.25565297372617	3.0403174738727	-3.80209173237817	0.000253414492521342	0.00512691282234247	0.364214223678085
ENSDARP00000055503	cyc1 cytochrome c-1	XP_037108505.1	cytochrome c1, heme protein, mitochondrial isoform X1	g_2672_ctg.000005F_4747097	ctg.000005F	4747097	4753632	924	0.144070012173917	7.85179477971706	3.82833764560297	0.000231121358378968	0.00484618350543334	0.360846137970374
ENSDARP00000060560	csdc2a cold shock domain containing C2, RNA binding a	XP_037134346.1	cold shock domain-containing protein C2a	g_22740_ctg.000008F_2441930	ctg.000008F	2441930	2442637	477	-0.300157304504916	4.03705364961146	-3.81288378980644	0.0002440104345332	0.00498777542068011	0.360523276237126
ENSDARP00000112649	prpf38b pre-mRNA processing factor 38B	XP_037131644.1	pre-mRNA-splicing factor 38B isoform X1	g_5255_ctg.000016F_3938420	ctg.000016F	3938420	3942780	1503	0.146817951790231	6.06647954260447	3.83723269418197	0.000223999602189539	0.00474000995873669	0.357603374351277
ENSDARP00000078311	slc25a47a solute carrier family 25 member 47a	XP_037100041.1	solute carrier family 25 member 47-A	g_25438_ctg.000047F_1660333	ctg.000047F	1660333	1662212	903	0.325581085135866	4.13428444993011	3.81195412116815	0.000244807262684427	0.0049893019996658	0.353089391225563
ENSDARP00000124651	aurkaip1 aurora kinase A interacting protein 1	XP_037102254.1	aurora kinase A-interacting protein isoform X1	g_23276_ctg.000105F_555155	ctg.000105F	555155	556154	552	0.205896715776795	6.16607569341915	3.83500937895304	0.000225759810901836	0.00476267033136118	0.350281698897983
ENSDARP00000140899	capzb capping actin protein of muscle Z-line subunit beta	XP_037108855.1	F-actin-capping protein subunit beta isoform X2	g_10121_ctg.000005F_1013724	ctg.000005F	1013724	1020679	819	0.164034282644695	7.34671964011009	3.82668928018439	0.000232464599025374	0.0048669633777767	0.344818817229454
ENSDARP00000113993	wasf3a WASP family member 3a	XP_037135365.1	wiskott-Aldrich syndrome protein family member 3b	g_11852_ctg.000024F_2755990	ctg.000024F	2755990	2758590	1461	-0.210049377852265	4.92369570443792	-3.82242062376927	0.000235977768047072	0.00492306990043475	0.34194980996614
ENSDARP00000114381	nfu1 NFU1 iron-sulfur cluster scaffold homolog (S. cerevisiae)	XP_037114522.1	NFU1 iron-sulfur cluster scaffold homolog, mitochondrial isoform X1	g_6645_ctg.000006F_1826237	ctg.000006F	1826237	1829355	774	0.253771033171335	4.53800886251136	3.81512671068862	0.000242098165898731	0.00497074659195938	0.339289091388599
ENSDARP00000078789	cpeb3 cytoplasmic polyadenylation element binding protein 3	XP_037126784.1	cytoplasmic polyadenylation element-binding protein 3 isoform X1	g_10676_ctg.000004F_7022995	ctg.000004F	7022995	7036906	1863	-0.241985163037369	3.44793801399371	-3.79330480643268	0.000261325281129164	0.00523926548121414	0.331955212046277
ENSDARP00000140867	tamm41 TAM41 mitochondrial translocator assembly and maintenance homolog	XP_037108279.1	phosphatidate cytidylyltransferase, mitochondrial	g_15942_ctg.000005F_2429065	ctg.000005F	2429065	2451803	2079	-0.229391585150633	4.60805894974419	-3.81373858902732	0.00024327995897942	0.00498021107137426	0.330870264842562
ENSDARP00000060055	tpi1b triosephosphate isomerase 1b	XP_037129300.1	triosephosphate isomerase B	g_26251_ctg.000088F_1321799	ctg.000088F	1321799	1324556	744	0.251630495813597	8.78666958660791	3.81040253992963	0.000246142662905127	0.00500913006778063	0.322820293792873
ENSDARP00000104726	snrnp70 small nuclear ribonucleoprotein 70 (U1)	XP_037113446.1	U1 small nuclear ribonucleoprotein 70 kDa	g_9973_ctg.000010F_1789472	ctg.000010F	1789472	1796712	1437	0.137842119675059	7.18517125293132	3.81997231698782	0.000238015536688428	0.00492306990043475	0.318809418256466
ENSDARP00000122761	si:ch211-89o9.4 si:ch211-89o9.4	XP_037110366.1	zinc finger protein 638-like	g_20461_ctg.000092F_497628	ctg.000092F	497628	579624	1626	-0.166411541713808	4.41118681858968	-3.80574118569921	0.000250196425276563	0.0050766728406337	0.314316153684183
ENSDARP00000091474	gabpa GA binding protein transcription factor subunit alpha	XP_037136708.1	GA-binding protein alpha chain	g_11352_ctg.000009F_5601767	ctg.000009F	5601767	5604073	1323	0.278923170719313	4.62155471370151	3.80790285543422	0.000248308676164828	0.00504577836359646	0.310371048183089
ENSDARP00000113199	pabpn1 poly(A) binding protein, nuclear 1	XP_037135572.1	polyadenylate-binding protein 2 isoform X1	g_4413_ctg.000020F_61609	ctg.000020F	61609	66711	870	0.173996717515076	6.39917742054526	3.82184712367686	0.000236453605581125	0.00492306990043475	0.308613999185888
ENSDARP00000121669	dctn2 dynactin 2 (p50)	XP_037107971.1	dynactin subunit 2 isoform X1	g_24593_ctg.000005F_3645414	ctg.000005F	3645414	3650929	1215	0.099489423477487	6.10899215790635	3.82079254552595	0.000237330985213583	0.00492306990043475	0.304465350788044
ENSDARP00000094710	ttpal tocopherol (alpha) transfer protein-like	XP_037121474.1	alpha-tocopherol transfer protein-like isoform X1	g_13201_ctg.000061F_820923	ctg.000061F	820923	822816	1014	-0.201310083815899	3.41040419443715	-3.78369648952614	0.000270244574053521	0.00534192244121627	0.304272764337038
ENSDARP00000034684	map4k5 mitogen-activated protein kinase kinase kinase kinase 5	XP_037097082.1	mitogen-activated protein kinase kinase kinase kinase 5 isoform X1	g_7417_ctg.000003F_4495430	ctg.000003F	4495430	4510987	4047	-0.12000891840292	5.66911195982027	-3.81727836458475	0.000240277136321908	0.00494806180282582	0.298606702320434
ENSDARP00000099260	sugp1 SURP and G patch domain containing 1	XP_037132186.1	SURP and G-patch domain-containing protein 1	g_20197_ctg.000016F_3774631	ctg.000016F	3774631	3779221	1890	-0.130896026230938	5.2117425527377	-3.81245687583049	0.000244376039368669	0.00498787018020128	0.298275598432276
ENSDARP00000118021	ppp1r12a protein phosphatase 1, regulatory subunit 12A	XP_037099162.1	protein phosphatase 1 regulatory subunit 12A isoform X1	g_14179_ctg.000080F_82435	ctg.000080F	82435	99794	3270	0.126864978809238	6.04691406186413	3.8186039516561	0.00023916174566336	0.00493244328593478	0.297391877422092
ENSDARP00000098991	mcoln3a mucolipin 3a	XP_037131270.1	mucolipin-3 isoform X1	g_17445_ctg.000197F_335113	ctg.000197F	335113	364774	1959	-0.209878666448685	4.1242827047146	-3.79298014679313	0.000261622027937311	0.00523926548121414	0.290301782963404
ENSDARP00000115782	zgc:101723	XP_037103940.1	trans-1,2-dihydrobenzene-1,2-diol dehydrogenase-like	g_3321_ctg.000025F_25951	ctg.000025F	25951	29802	1404	0.411680094539218	4.28449610912416	3.79624256765038	0.000258654630152722	0.00521004326450484	0.289630283041781
ENSDARP00000125104	rab8a RAB8A, member RAS oncogene family	XP_037132973.1	ras-related protein Rab-8A-like	g_25450_ctg.000016F_2727485	ctg.000016F	2727485	2730169	621	0.187844448437439	3.86197995330675	3.78620567299098	0.000267887763059904	0.00530325660452973	0.285290919618096
ENSDARP00000149265	gemin2 gem (nuclear organelle) associated protein 2	XP_037096853.1	gem-associated protein 2	g_17837_ctg.000003F_6511551	ctg.000003F	6511551	6513079	792	0.199410760081558	4.34671370317423	3.79328095827473	0.000261347068013053	0.00523926548121414	0.281176372702329
ENSDARP00000004738	cct3 chaperonin containing TCP1, subunit 3 (gamma)	XP_037119879.1	T-complex protein 1 subunit gamma	g_10721_ctg.000079F_1335428	ctg.000079F	1335428	1340155	1623	0.20097378123115	8.61848332890089	3.79660669032148	0.00025832543097725	0.00521004326450484	0.274914346887972
ENSDARP00000105384	erbb3b erb-b2 receptor tyrosine kinase 3b	XP_037125161.1	receptor tyrosine-protein kinase erbB-3b	g_1328_ctg.000068F_911602	ctg.000068F	911602	920696	4188	-0.234003003898303	4.28062726512914	-3.78808778329726	0.000266132804448888	0.00529125624730177	0.269579065609548
ENSDARP00000117350	gale UDP-galactose-4-epimerase	XP_037097455.1	UDP-glucose 4-epimerase isoform X1	g_13631_ctg.000056F_1454570	ctg.000056F	1454570	1459325	1065	0.401161724385547	4.0243050370819	3.78330495785662	0.000270614105431422	0.00534192244121627	0.269181306298438
ENSDARP00000065494	emp2 epithelial membrane protein 2	XP_037112497.1	epithelial membrane protein 2	g_1699_ctg.000010F_3764587	ctg.000010F	3764587	3769569	1290	-0.210438099041054	4.31064813611883	-3.78698194799587	0.000267162600673031	0.00530325660452973	0.263035219526737
ENSDARP00000121482	epg5 ectopic P-granules autophagy protein 5 homolog (C. elegans)	XP_037114211.1	ectopic P granules protein 5 homolog	g_7762_ctg.000006F_2941405	ctg.000006F	2941405	2958448	7539	-0.391591242064871	4.57566589768926	-3.78939949778814	0.000264916186138053	0.00527660684844837	0.253224399455147
ENSDARP00000075330	aifm1 apoptosis inducing factor mitochondrion associated 1	XP_037124885.1	apoptosis-inducing factor 1, mitochondrial isoform X6	g_25409_ctg.000007F_1209748	ctg.000007F	1209748	1215541	2169	0.192300928495164	7.75300742489537	3.79450827552886	0.000260228075039646	0.00523410704643061	0.251311403130527
ENSDARP00000128967	sft2d3 SFT2 domain containing 3	XP_037132694.1	vesicle transport protein SFT2C	g_12607_ctg.000067F_418826	ctg.000067F	418826	419497	672	0.281032930261083	3.4328385377131	3.76433730822479	0.000289103397261565	0.00557140042088967	0.244832451159716
ENSDARP00000039867	usp4 ubiquitin specific peptidase 4 (proto-oncogene)	XP_037108889.1	ubiquitin carboxyl-terminal hydrolase 4 isoform X1	g_16711_ctg.000005F_594603	ctg.000005F	594603	609013	4206	0.209313779139226	6.700819220736	3.79973380372186	0.000255514626209909	0.00516184372071422	0.241578136182081
ENSDARP00000124881	btbd7 BTB (POZ) domain containing 7	XP_037096763.1	BTB/POZ domain-containing protein 7	g_9278_ctg.000003F_257620	ctg.000003F	257620	266636	3336	-0.196586155944471	4.83013535895196	-3.78973151760027	0.00026460907793219	0.00527660684844837	0.240240121669762
ENSDARP00000069494	eif2s2 eukaryotic translation initiation factor 2, subunit 2 beta	XP_037098037.1	LOW QUALITY PROTEIN: eukaryotic translation initiation factor 2 subunit 2	g_11264_ctg.000039F_1720430	ctg.000039F	1720430	1724490	996	0.266692078864855	7.63384270705545	3.78936735757013	0.000264945932871137	0.00527660684844837	0.231765804926928
ENSDARP00000086486	chkb choline kinase beta	XP_037110062.1	choline/ethanolamine kinase isoform X1	g_2763_ctg.000045F_2495299	ctg.000045F	2495299	2502726	2139	0.215988687199442	4.8160656844915	3.78185919557469	0.00027198280212927	0.00535364438721118	0.217009662349738
ENSDARP00000120855	postna periostin, osteoblast specific factor a	XP_037125727.1	periostin-like isoform X1	g_5082_ctg.000007F_4088004	ctg.000007F	4088004	4096604	2778	0.203559804035752	7.81502600966899	3.78285779111375	0.000271036734193453	0.00534263280040676	0.21565833760326
ENSDARP00000074153	rnf180 ring finger protein 180	XP_037122315.1	E3 ubiquitin-protein ligase RNF180 isoform X1	g_25738_ctg.000120F_20035	ctg.000120F	20035	24732	1323	-0.546212027453082	2.43395859279495	-3.77974010037781	0.000274000854730641	0.00537804518560795	0.210951167500857
ENSDARP00000119529	selenon selenoprotein N	XP_037097755.1	selenoprotein N	g_14464_ctg.000003F_2635733	ctg.000003F	2635733	2638466	1323	-0.218773041568001	4.39898359735291	-3.76992710348863	0.00028353321956705	0.00549489765494739	0.201091310799723
ENSDARP00000134068	psmd7 proteasome 26S subunit, non-ATPase 7	XP_037110701.1	26S proteasome non-ATPase regulatory subunit 7	g_18079_ctg.000057F_1494308	ctg.000057F	1494308	1496387	987	0.264806263016886	6.73029399466607	3.78631177911851	0.000267788532865569	0.00530325660452973	0.198778680728108
ENSDARP00000141193	CABZ01080550.1	XP_037109334.1	mucin-2-like isoform X49	g_5072_ctg.000057F_93038	ctg.000057F	93038	115375	6027	0.881513950902436	4.14161355429441	3.76143980183603	0.000292031558355915	0.00561236727866765	0.196736817906971
ENSDARP00000141861	hmgxb3 HMG box domain containing 3	XP_037118029.1	HMG domain-containing protein 3	g_13075_ctg.000030F_2730358	ctg.000030F	2730358	2739721	3843	-0.213101875142425	4.18603241873965	-3.76410310779606	0.000289339033749432	0.00557140042088967	0.196171515058634
ENSDARP00000030150	smad1 SMAD family member 1	XP_037117276.1	mothers against decapentaplegic homolog 1	g_23715_ctg.000046F_1039713	ctg.000046F	1039713	1042274	1383	-0.23368886366733	4.74128949805539	-3.77316887934127	0.00028034977220935	0.00546385493989957	0.193823875449383
ENSDARP00000064859	rbms1a RNA binding motif, single stranded interacting protein 1a	XP_037094985.1	RNA-binding motif, single-stranded-interacting protein 1 isoform X1	g_3368_ctg.000022F_434978	ctg.000022F	434978	442034	1191	-0.270414317840264	4.0031637165082	-3.75922377651389	0.000294290049488247	0.00564008308436699	0.191004419470392
ENSDARP00000138912	znf384l zinc finger protein 384 like	XP_037119824.1	zinc finger protein 384a isoform X1	g_16593_ctg.000018F_899563	ctg.000018F	899563	903224	1677	-0.192962788089615	3.87632389642272	-3.7551162381252	0.000298520319191989	0.00570533024978548	0.186694882632293
ENSDARP00000003721	smurf1 SMAD specific E3 ubiquitin protein ligase 1	XP_037111779.1	E3 ubiquitin-protein ligase SMURF1 isoform X1	g_25233_ctg.000010F_998930	ctg.000010F	998930	1006680	2181	-0.110604408714238	4.74788408700306	-3.77047509945074	0.000282992678144473	0.00549212475646114	0.184373296529022
ENSDARP00000122475	npepps aminopeptidase puromycin sensitive	XP_037106033.1	puromycin-sensitive aminopeptidase	g_6467_ctg.000083F_101974	ctg.000083F	101974	108705	2772	0.19728138153569	7.33557662791269	3.77578586161944	0.000277804722954752	0.00542956953576911	0.18130933985025
ENSDARP00000104293	fbxl6 F-box and leucine-rich repeat protein 6	XP_037119867.1	F-box/LRR-repeat protein 6	g_14738_ctg.000018F_429666	ctg.000018F	429666	432117	1674	-0.294403723043862	2.83104690336614	-3.74802662634942	0.000305958180057166	0.0057876366239705	0.180721018683236
ENSDARP00000155641	hnrnpd heterogeneous nuclear ribonucleoprotein D	XP_037121182.1	heterogeneous nuclear ribonucleoprotein D0-like isoform X1	g_13958_ctg.000085F_1349706	ctg.000085F	1349706	1355086	1059	0.102209131300648	6.21282277018863	3.78080137330362	0.000272988410116335	0.00536579495161809	0.175874930139961
ENSDARP00000127235	cdca4 cell division cycle associated 4	XP_037098318.1	cell division cycle-associated protein 4	g_8673_ctg.000049F_1662878	ctg.000049F	1662878	1666759	921	0.129077092624195	3.98446237220877	3.75354805915217	0.000300150562091628	0.00571278301237206	0.174808070631216
ENSDARP00000112545	pawr PRKC, apoptosis, WT1, regulator	XP_037099349.1	PRKC apoptosis WT1 regulator protein	g_12102_ctg.000080F_72140	ctg.000080F	72140	82386	831	0.205822949541161	5.24312863639154	3.77378294749553	0.000279750597818565	0.00545987819301827	0.172060202675753
ENSDARP00000061842	smek1 SMEK homolog 1, suppressor of mek1 (Dictyostelium)	XP_037100104.1	serine/threonine-protein phosphatase 4 regulatory subunit 3 isoform X1	g_3759_ctg.000047F_1712402	ctg.000047F	1712402	1716736	2550	0.105063988526902	5.98548419368385	3.77842817617905	0.000275257359361844	0.00538740253776481	0.168816467878097
ENSDARP00000108139	acadl acyl-CoA dehydrogenase long chain	XP_037101692.1	long-chain specific acyl-CoA dehydrogenase, mitochondrial	g_23182_ctg.000111F_464314	ctg.000111F	464314	467006	1320	0.287461867269716	4.62701965503321	3.76023706061132	0.000293255293373599	0.00562805783866165	0.161506689520564
ENSDARP00000069193	cdc42ep3 CDC42 effector protein (Rho GTPase binding) 3	XP_037127892.1	cdc42 effector protein 3	g_13417_ctg.000109F_67490	ctg.000109F	67490	68554	1065	-0.389062848925682	4.33215652236615	-3.7535945675954	0.000300102091355679	0.00571278301237206	0.16111407005631
ENSDARP00000140126	nop14 NOP14 nucleolar protein homolog (yeast)	XP_037120779.1	nucleolar protein 14 isoform X1	g_18222_ctg.000070F_804510	ctg.000070F	804510	809513	2610	0.204159677053613	5.92837754975201	3.77231901836648	0.000281181035765929	0.00547233739748395	0.149733232782428
ENSDARP00000129634	aimp2 aminoacyl tRNA synthetase complex interacting multifunctional protein 2	XP_037112856.1	aminoacyl tRNA synthase complex-interacting multifunctional protein 2 isoform X1	g_25272_ctg.000023F_2503869	ctg.000023F	2503869	2507633	1143	0.193259953758842	6.34903819908266	3.77188247541236	0.000281608937360501	0.00547295681638172	0.147597445314608
ENSDARP00000072361	rnf7 ring finger protein 7	XP_037124179.1	RING-box protein 2	g_4002_ctg.000029F_1025965	ctg.000029F	1025965	1026986	330	0.296983597538049	3.52030669875946	3.73485933172793	0.000320242343764047	0.00589228855676644	0.146810787690719
ENSDARP00000047723	zeb1b zinc finger E-box binding homeobox 1b	XP_037135125.1	zinc finger E-box-binding homeobox 1b	g_17958_ctg.000024F_171636	ctg.000024F	171636	205339	3171	-0.196604754080028	5.19479577890539	-3.76394649644734	0.00028949670735264	0.00557140042088967	0.143379925615061
ENSDARP00000007187	thap12b THAP domain containing 12b	XP_037123772.1	THAP domain containing 12b	g_7712_ctg.000021F_2235488	ctg.000021F	2235488	2238412	2277	0.208459558588051	4.58327904916924	3.75400738882855	0.000299672178547028	0.00571278301237206	0.142296955367802
ENSDARP00000147854	slc25a42 solute carrier family 25 member 42	XP_037133068.1	mitochondrial coenzyme A transporter SLC25A42	g_14425_ctg.000016F_3830507	ctg.000016F	3830507	3832801	1080	-0.20995024629403	3.65612455003687	-3.73350953787678	0.000321741941078201	0.0059041568948454	0.135453629419609
ENSDARP00000111699	slc25a3a solute carrier family 25 member 3a	XP_037099713.1	solute carrier family 25 member 3a isoform X1	g_5541_ctg.000202F_225358	ctg.000202F	225358	243910	2298	0.120965530035933	9.86714207882402	3.74363506371329	0.000310653513494446	0.00580082466144089	0.135094162468507
ENSDARP00000106396	naa15a N(alpha)-acetyltransferase 15, NatA auxiliary subunit a	XP_037116063.1	N-alpha-acetyltransferase 15, NatA auxiliary subunit b	g_22456_ctg.000044F_254079	ctg.000044F	254079	267224	2595	0.196412763008615	6.610867361184	3.76522774856201	0.000288209162860066	0.00556989400335719	0.129748232592115
ENSDARP00000035513	sumo3a small ubiquitin like modifier 3a	XP_037098394.1	small ubiquitin-related modifier 3-like	g_7007_ctg.000003F_3942767	ctg.000003F	3942767	3944327	285	-0.218307236704154	4.79636648099532	-3.75225884222772	0.000301497142123079	0.00572264767837459	0.125436510090783
ENSDARP00000032165	taf8 TAF8 RNA polymerase II, TATA box binding protein (TBP)-associated factor	XP_037100710.1	transcription initiation factor TFIID subunit 8	g_22355_ctg.000061F_906105	ctg.000061F	906105	909011	927	-0.153353578006368	4.1713105981522	-3.74009399397658	0.000314489346719338	0.00584873996361752	0.124634392591587
ENSDARP00000140482	etfa electron transfer flavoprotein subunit alpha	XP_037110086.1	electron transfer flavoprotein subunit alpha, mitochondrial	g_25516_ctg.000012F_1510632	ctg.000012F	1510632	1514110	1002	0.222643866146966	7.03266810388198	3.75832170502042	0.000295214158317113	0.00564995739560369	0.115340596349261
ENSDARP00000112750	cxxc5a CXXC finger protein 5a	XP_037124957.1	CXXC-type zinc finger protein 5 isoform X1	g_4853_ctg.000007F_671854	ctg.000007F	671854	679639	840	-0.222463472352222	3.2539625873971	-3.72022120962214	0.000336865764501151	0.00603736852642918	0.1152629872983
ENSDARP00000074109	tvp23b trans-golgi network vesicle protein 23 homolog B (S. cerevisiae)	XP_037134922.1	Golgi apparatus membrane protein TVP23 homolog B isoform X1	g_21970_ctg.000122F_204424	ctg.000122F	204424	206405	765	0.189785557711481	4.43875072043794	3.74112109858834	0.00031337213197072	0.00584344578880674	0.111284441916909
ENSDARP00000018883	nkd2a Danio rerio NKD inhibitor of WNT signaling pathway 2a (nkd2a), mRNA.	XP_037130374.1	protein naked cuticle homolog 2-like isoform X1	g_20673_ctg.000001F_3609850	ctg.000001F	3609850	3627536	1323	-0.155937489249943	5.14387409432883	-3.75278061541368	0.00030095146208778	0.00572014759715122	0.111072665105244
ENSDARP00000137788	fundc2 fun14 domain containing 2	XP_037136650.1	FUN14 domain-containing protein 1 isoform X1	g_12006_ctg.000009F_4275338	ctg.000009F	4275338	4277721	456	0.189152980200984	4.60513227588015	3.74432020960545	0.000309916490582209	0.00580082466144089	0.109846240252613
ENSDARP00000107103	mysm1 Myb-like, SWIRM and MPN domains 1	XP_037105963.1	histone H2A deubiquitinase MYSM1	g_10047_ctg.000000F_7316876	ctg.000000F	7316876	7325431	3486	-0.160513730403816	4.84963307393518	-3.74609690381159	0.000308013010343577	0.00579853375603208	0.104460046896778
ENSDARP00000063862	ccdc124 coiled-coil domain containing 124	XP_037105903.1	coiled-coil domain-containing protein 124	g_1198_ctg.000000F_1828915	ctg.000000F	1828915	1830014	660	0.161994198383764	5.04578464697901	3.74744779378694	0.000306573166590005	0.0057876366239705	0.0974065019697239
ENSDARP00000100443	fbxl20 F-box and leucine-rich repeat protein 20	XP_037112388.1	F-box/LRR-repeat protein 20	g_8786_ctg.000010F_4642977	ctg.000010F	4642977	4648070	1311	-0.224960435933783	4.03816218438234	-3.72591708685117	0.000330302187355194	0.00597303409073153	0.0860879051824508
ENSDARP00000149361	gpc1b glypican 1b	XP_037132462.1	glypican-1b	g_21772_ctg.000027F_2698295	ctg.000027F	2698295	2741547	1653	0.254577777529266	5.49189261054203	3.74947246124948	0.000304427159874285	0.00577033538428378	0.0848356407299056
ENSDARP00000067607	pde12 phosphodiesterase 12	XP_037107315.1	2',5'-phosphodiesterase 12	g_12210_ctg.000014F_3504621	ctg.000014F	3504621	3509286	1887	0.244720646530996	5.244509976441	3.74555304747686	0.000308594492567655	0.00580081176671482	0.0841449644642047
ENSDARP00000037056	hmbox1a homeobox containing 1a	XP_037100084.1	homeobox-containing protein 1 isoform X1	g_4602_ctg.000040F_975683	ctg.000040F	975683	981383	1500	-0.185534126530782	3.23869513717068	-3.70970763008681	0.000349307820274409	0.00612961254045237	0.0829818409469336
ENSDARP00000115049	zfyve26 zinc finger, FYVE domain containing 26	XP_037096954.1	zinc finger FYVE domain-containing protein 26	g_18438_ctg.000003F_4329596	ctg.000003F	4329596	4340377	7419	-0.207829079845983	4.19295844346441	-3.72569176509126	0.00033055950870072	0.00597303409073153	0.0772151218890329
ENSDARP00000012139	ralab v-ral simian leukemia viral oncogene homolog Ab (ras related)	XP_037135409.1	ras-related protein Ral-A	g_2430_ctg.000020F_1565867	ctg.000020F	1565867	1566930	651	0.168763178356977	4.43413515857692	3.73065608019616	0.000324934085953324	0.00594693933735501	0.0765221721095211
ENSDARP00000124214	tle2b TLE family member 2, transcriptional corepressor b	XP_037106411.1	transducin-like enhancer protein 4 isoform X4	g_22924_ctg.000000F_6617653	ctg.000000F	6617653	6648884	2649	-0.178032069821152	4.92562384971717	-3.73833297644394	0.000316413681152569	0.00586691501878813	0.0744113835401699
ENSDARP00000012048	vcp valosin containing protein	XP_037114287.1	transitional endoplasmic reticulum ATPase	g_7720_ctg.000006F_2921186	ctg.000006F	2921186	2928145	2418	0.250224495048811	8.00429966499359	3.7370046265863	0.000317872624621176	0.00587214428745376	0.0740189878042905
ENSDARP00000138856	krit1 KRIT1 ankyrin repeat containing	XP_037120749.1	krev interaction trapped protein 1	g_2789_ctg.000278F_195565	ctg.000278F	195565	202067	3132	-0.186921704646736	5.53299808443422	-3.74519897824075	0.000308973618490527	0.00580081176671482	0.072771654801894
ENSDARP00000117497	rbm4.3 RNA binding motif protein 4.3	XP_037116334.1	RNA-binding protein 4.1-like	g_18644_ctg.000117F_100589	ctg.000117F	100589	101711	1029	0.198512805617352	3.96196944665864	3.7195205964986	0.000337681616494263	0.00604415100611104	0.0709623440379836
ENSDARP00000057822	pa2g4a proliferation-associated 2G4, a	XP_037125136.1	proliferation-associated protein 2G4-like	g_24052_ctg.000068F_907349	ctg.000068F	907349	910728	1173	0.233754924945368	6.38892081320818	3.7474258829994	0.000306596469007556	0.0057876366239705	0.0702864999895167
ENSDARP00000116061	cuedc2 CUE domain containing 2	XP_037127054.1	CUE domain-containing protein 2	g_15953_ctg.000059F_1914125	ctg.000059F	1914125	1915677	852	-0.167999994140931	4.51536952954899	-3.72905982462194	0.000326732915623958	0.0059640626526973	0.0698067072115318
ENSDARP00000094172	tnnt3a troponin T type 3a (skeletal, fast)	XP_037103245.1	troponin T, fast skeletal muscle isoforms-like isoform X1	g_3271_ctg.000015F_256556	ctg.000015F	256556	265756	858	0.266368883613957	11.4232089909196	3.71201612350129	0.000346539036921679	0.0060922091758063	0.0658100483505493
ENSDARP00000106543	si:cabz01078036.1	XP_037116457.1	mitogen-activated protein kinase kinase kinase 11	g_13882_ctg.000126F_119679	ctg.000126F	119679	126309	3012	0.198162566410246	5.63345807230819	3.74436673139507	0.000309866506651093	0.00580082466144089	0.0657814527463163
ENSDARP00000080810	adnp2a ADNP homeobox 2a	XP_037119697.1	activity-dependent neuroprotector homeobox protein 2b isoform X1	g_3765_ctg.000079F_339873	ctg.000079F	339873	355195	4242	0.134019426049566	6.7921304784066	3.7439143874482	0.000310352839243974	0.00580082466144089	0.0650519471261939
ENSDARP00000014514	cldn12 claudin 12	XP_037130427.1	claudin-12 isoform X1	g_13919_ctg.000001F_2851266	ctg.000001F	2851266	2852417	1080	-0.179033246601463	3.37843199338174	-3.70462596647834	0.000355476951657428	0.00617970933273406	0.0647013397483214
ENSDARP00000116948	hectd3 HECT domain containing 3	XP_037131490.1	E3 ubiquitin-protein ligase HECTD3 isoform X1	g_5451_ctg.000027F_2153913	ctg.000027F	2153913	2161017	3189	0.166805180572297	10.5615282197136	3.71616681185683	0.000341613117925126	0.00606736512016631	0.063576583884803
ENSDARP00000126010	si:dkey-156n14.5	XP_037113452.1	probable ATP-dependent RNA helicase DDX17 isoform X1	g_7097_ctg.000010F_3066246	ctg.000010F	3066246	3070727	1842	-0.210515920660763	4.29168198885303	-3.7234271265915	0.000333156368431641	0.00600202698694708	0.0615678895344987
ENSDARP00000093437	rpp25l ribonuclease P/MRP 25 subunit-like	XP_037128903.1	ribonuclease P protein subunit p25-like protein	g_28770_ctg.000001F_956531	ctg.000001F	956531	957142	612	0.288608904164808	3.9857872696371	3.71265565083426	0.000345775690704191	0.0060922091758063	0.0514791059174522
ENSDARP00000116648	si:ch211-225b11.4 si:ch211-225b11.4	XP_037115240.1	thyroid adenoma-associated protein homolog isoform X1	g_22526_ctg.000006F_2279248	ctg.000006F	2279248	2296378	6168	-0.670738182087544	4.37997901441057	-3.71798922028208	0.000339471420486009	0.00604568167646352	0.0461380230263559
ENSDARP00000138487	cib1 calcium and integrin binding 1 (calmyrin)	XP_037110452.1	calcium and integrin-binding protein 1-like	g_17146_ctg.000037F_2107422	ctg.000037F	2107422	2108671	570	-0.216209657084904	4.50445981413383	-3.72025622952911	0.000336825033616003	0.00603736852642918	0.0434121075529772
ENSDARP00000115066	kif5ba kinesin family member 5B, a	XP_037132665.1	kinesin-1 heavy chain isoform X1	g_17988_ctg.000067F_655076	ctg.000067F	655076	664889	2898	0.157259266321156	6.31876796943863	3.73783026856367	0.000316965061156599	0.00586691501878813	0.0394624652004936
ENSDARP00000117448	ireb2 iron-responsive element binding protein 2	XP_037110729.1	iron-responsive element-binding protein 2	g_23131_ctg.000012F_4904868	ctg.000012F	4904868	4910605	2910	0.11694090760628	6.28096638033033	3.73764821409485	0.000317164967363927	0.00586691501878813	0.0383725586430712
ENSDARP00000123447	ranbp3a RAN binding protein 3a	XP_037132946.1	ran-binding protein 3b	g_24835_ctg.000016F_2751152	ctg.000016F	2751152	2759022	1764	0.175557207514022	5.8881245901315	3.73632723927071	0.000318619067969966	0.00587807514180106	0.0354301705502387
ENSDARP00000151460	stim1a stromal interaction molecule 1a	XP_037122927.1	stromal interaction molecule 1a isoform X1	g_9009_ctg.000029F_2794698	ctg.000029F	2794698	2812224	2898	0.157330248336088	5.53929608900538	3.73399153115214	0.000321205690280162	0.00590215455889797	0.0354152844319779
ENSDARP00000011642	abce1 ATP-binding cassette, sub-family E (OABP), member 1	XP_037118571.1	ATP-binding cassette sub-family E member 1	g_4441_ctg.000248F_243048	ctg.000248F	243048	246466	1800	0.214426233216126	7.65167337794697	3.72717686273048	0.000328867006031647	0.00597303409073153	0.0350141134791926
ENSDARP00000076519	gars1 glycyl-tRNA synthetase 1	XP_037135457.1	glycine--tRNA ligase-like	g_3402_ctg.000024F_496845	ctg.000024F	496845	501078	2274	0.286148347064914	7.89494745469531	3.72264029002951	0.000334063163629342	0.0060105270768623	0.0261756293561852
ENSDARP00000106592	psmd12 proteasome 26S subunit, non-ATPase 12	XP_037107869.1	26S proteasome non-ATPase regulatory subunit 12	g_15602_ctg.000019F_2337727	ctg.000019F	2337727	2341452	1371	0.234167638866417	6.01452974035534	3.7331079067333	0.000322189433462695	0.00590452730979777	0.0242553765363125
ENSDARP00000068141	ergic2 ERGIC and golgi 2	XP_037110788.1	endoplasmic reticulum-Golgi intermediate compartment protein 2	g_21313_ctg.000045F_1418785	ctg.000045F	1418785	1422463	1143	0.285418229135374	4.82491606915762	3.7188563496951	0.000338456854360052	0.00604568167646352	0.021430652304419
ENSDARP00000057540	apool apolipoprotein O-like	XP_037118120.1	MICOS complex subunit MIC27	g_17386_ctg.000148F_118494	ctg.000148F	118494	128785	1245	0.155536502658689	5.55355559332548	3.72743450411789	0.000328574222839998	0.00597303409073153	0.0140634571315212
ENSDARP00000106831	bmpr2b bone morphogenetic protein receptor, type II b (serine/threonine kinase)	XP_037120927.1	bone morphogenetic protein receptor type-2	g_22898_ctg.000074F_477663	ctg.000074F	477663	493035	3171	-0.159757326929568	5.38415679528589	-3.72558410879882	0.00033068252130624	0.00597303409073153	0.0135225358363806
ENSDARP00000053833	psmc6 proteasome 26S subunit, ATPase 6	XP_037100134.1	26S proteasome regulatory subunit 10B	g_20137_ctg.000040F_244853	ctg.000040F	244853	247613	1170	0.228402829828793	6.55921300465403	3.72912070433357	0.000326664136632861	0.0059640626526973	0.0134215661290105
ENSDARP00000113049	lmna lamin A	XP_037130235.1	lamin-A-like	g_11230_ctg.000001F_2317475	ctg.000001F	2317475	2324404	1935	0.202839363120509	6.8814628411701	3.72651774405015	0.000329617156419267	0.00597303409073153	0.0127436999977775
ENSDARP00000157045	hipk2 homeodomain interacting protein kinase 2	XP_037109134.1	homeodomain-interacting protein kinase 2 isoform X1	g_14523_ctg.000037F_118186	ctg.000037F	118186	179948	3882	-0.18675450672034	4.93614232072195	-3.71760405133859	0.000339923005525259	0.00604568167646352	0.0060347300032717
ENSDARP00000146080	mtf1 metal-regulatory transcription factor 1	XP_037128791.1	metal regulatory transcription factor 1	g_4011_ctg.000001F_364557	ctg.000001F	364557	367819	2229	-0.130276020959319	4.22796402931775	-3.70292298875889	0.000357567417189811	0.00617970933273406	0.00435110376438086
ENSDARP00000094762	psmd6 proteasome 26S subunit, non-ATPase 6	XP_037107338.1	26S proteasome non-ATPase regulatory subunit 6	g_6383_ctg.000041F_1460242	ctg.000041F	1460242	1462307	1170	0.205995889911504	6.53989306537543	3.7261585815626	0.000330026607610954	0.00597303409073153	0.00393277251000246
ENSDARP00000101279	mctp2b multiple C2 domains, transmembrane 2b	XP_037102435.1	multiple C2 and transmembrane domain-containing protein 2 isoform X1	g_1332_ctg.000042F_905925	ctg.000042F	905925	915415	2562	0.192386439557843	5.58457957315301	3.7245061481084	0.000331916645926814	0.00598749897312887	0.00315892354717651
ENSDARP00000119598	arf6b ADP-ribosylation factor 6b	XP_037097628.1	ADP-ribosylation factor 6b	g_22793_ctg.000035F_1933811	ctg.000035F	1933811	1934338	528	0.237500788550482	3.471438709029	3.68566147765827	0.000379425995618219	0.00640942348099333	-0.00224761395933992
ENSDARP00000088236	cep57 centrosomal protein 57	XP_037123703.1	centrosomal protein of 57 kDa	g_24672_ctg.000029F_2724623	ctg.000029F	2724623	2727010	1383	-0.265706417518631	3.3188480539305	-3.68123858962319	0.000385227659329024	0.00646578446474263	-0.00418338459566048
ENSDARP00000022588	cdk8 cyclin-dependent kinase 8	XP_037135368.1	cyclin-dependent kinase 8	g_19331_ctg.000024F_2747743	ctg.000024F	2747743	2751830	1404	0.211911611613684	5.07238545408599	3.71534075935015	0.000342588119477112	0.00606897401485885	-0.00481646673630642
ENSDARP00000068783	actr2a actin related protein 2a	XP_037128481.1	actin-related protein 2	g_14033_ctg.000059F_1337266	ctg.000059F	1337266	1343193	1185	0.198301327680627	5.59189750659482	3.72141381248472	0.000335481305575116	0.00602819334257082	-0.00564694093162732
ENSDARP00000131871	slc1a8a solute carrier family 1 member 8a	XP_037105287.1	excitatory amino acid transporter 5 isoform X1	g_5235_ctg.000090F_653720	ctg.000090F	653720	663364	2760	0.130192932912814	7.69040343270489	3.71356522466505	0.000344692765848979	0.00608439065150122	-0.00679487148160529
ENSDARP00000141423	dr1 down-regulator of transcription 1	XP_037105483.1	protein Dr1	g_2300_ctg.000332F_94093	ctg.000332F	94093	97242	564	0.175083483866941	4.83578792705153	3.70880259690006	0.000350399032344368	0.00613664617101961	-0.012584327737529
ENSDARP00000114387	rap1b RAP1B, member of RAS oncogene family	XP_037098743.1	ras-related protein Rap-1b-like	g_26687_ctg.000080F_1226075	ctg.000080F	1226075	1227042	555	0.167615033664742	5.49117467115827	3.71856813456091	0.000338793754141114	0.00604568167646352	-0.0127142965199027
ENSDARP00000130226	hoxa4a homeobox A4a	XP_037119068.1	homeobox protein Hox-A3a	g_1876_ctg.000209F_246926	ctg.000209F	246926	249418	1176	-0.3230673744603	3.45363191795289	-3.68027266043128	0.000386505859594544	0.00646578446474263	-0.0139309124175382
ENSDARP00000007002	sf3b2 splicing factor 3b, subunit 2	XP_037116142.1	splicing factor 3B subunit 2	g_26287_ctg.000119F_115609	ctg.000119F	115609	120263	2490	0.176539542070154	6.98414889306984	3.71757699841932	0.000339954744725152	0.00604568167646352	-0.0146898737088552
ENSDARP00000093906	hoxc4a homeobox C4a	XP_037102021.1	homeobox protein Hox-C4-like isoform X1	g_1658_ctg.000068F_633418	ctg.000068F	633418	634914	879	-0.280582469239996	2.90466518813979	-3.67821321454893	0.000389244549585102	0.00650372573901685	-0.0164222111912373
ENSDARP00000069672	pdzd11 PDZ domain containing 11	XP_037118221.1	PDZ domain-containing protein 11 isoform X2	g_24243_ctg.000011F_157887	ctg.000011F	157887	161685	462	-0.216376370637525	4.58483308500152	-3.70141339681342	0.000359430253533929	0.00617970933273406	-0.0210755999704491
ENSDARP00000132222	ubxn4 UBX domain protein 4	XP_037136543.1	UBX domain-containing protein 4 isoform X1	g_19899_ctg.000097F_1193757	ctg.000097F	1193757	1250690	967	-0.159223424503129	4.81940189144343	-3.70559722710963	0.000354289899033314	0.00617970933273406	-0.0220973578188728
ENSDARP00000078756	dact2 dishevelled-binding antagonist of beta-catenin 2	XP_037128518.1	dapper homolog 2 isoform X1	g_6235_ctg.000004F_1835152	ctg.000004F	1835152	1839266	2496	-0.207587849338899	3.86004747664313	-3.68640709562529	0.000378456149111562	0.00640086544482688	-0.0231206249504492
ENSDARP00000139425	pbx1b pre-B-cell leukemia homeobox 1b	XP_037131565.1	pre-B-cell leukemia homeobox 1a isoform X1	g_13999_ctg.000027F_613950	ctg.000027F	613950	655408	1287	-0.247130929365484	5.28918859156706	-3.71212912360743	0.000346404042506318	0.0060922091758063	-0.024166346204793
ENSDARP00000131751	shoc1 shortage in chiasmata 1	XP_037115271.1	protein shortage in chiasmata 1 ortholog	g_17542_ctg.000071F_1558704	ctg.000071F	1558704	1580148	6630	-0.300207073303135	4.70239667437349	-3.70226797488777	0.000358374575165181	0.00617970933273406	-0.0245313602639632
ENSDARP00000156044	si:dkey-28e7.3 si:dkey-28e7.3	XP_037105940.1	trafficking kinesin-binding protein 1	g_5195_ctg.000245F_241	ctg.000245F	241	17474	2533	-0.18775515493999	4.79478713750083	-3.7035145770814	0.000356839901371597	0.00617970933273406	-0.0322298930282825
ENSDARP00000122737	ptprdb protein tyrosine phosphatase receptor type Db	XP_037117961.1	receptor-type tyrosine-protein phosphatase delta-like isoform X15	g_11114_ctg.000051F_390497	ctg.000051F	390497	438350	5730	-0.23192504960474	6.20566971879571	-3.7149744480758	0.000343021327659919	0.00606897401485885	-0.0326562829070873
ENSDARP00000147911	eif4g1a eukaryotic translation initiation factor 4 gamma, 1a	XP_037131897.1	eukaryotic translation initiation factor 4 gamma 1a isoform X1	g_15945_ctg.000027F_1674293	ctg.000027F	1674293	1686338	5013	0.282995792516678	7.68468811290066	3.70504419456471	0.00035496534038912	0.00617970933273406	-0.0333583316225878
ENSDARP00000137497	ipo9 importin 9	XP_037107194.1	importin-9 isoform X1	g_2924_ctg.000005F_3078401	ctg.000005F	3078401	3088685	3828	0.250782462134683	5.99740118835924	3.71349746316055	0.000344773330447638	0.00608439065150122	-0.0378554234747499
ENSDARP00000129481	si:dkey-206p8.1 si:dkey-206p8.1	XP_037097687.1	nutritionally-regulated adipose and cardiac enriched protein homolog	g_4173_ctg.000003F_678176	ctg.000003F	678176	684199	1194	-0.421045075828363	2.83024306447337	-3.67342372435737	0.000395685106252138	0.0065795147992684	-0.0379396908860796
ENSDARP00000126702	r3hcc1l R3H domain and coiled-coil containing 1-like	XP_037117807.1	coiled-coil domain-containing protein R3HCC1L	g_22104_ctg.000019F_1049521	ctg.000019F	1049521	1052688	1119	-0.143602309587116	3.81285761375871	-3.68030057932723	0.000386468858486887	0.00646578446474263	-0.0386103164710487
ENSDARP00000136103	si:ch211-126j24.1 si:ch211-126j24.1	XP_037127067.1	phosphofurin acidic cluster sorting protein 2-like isoform X1	g_17330_ctg.000004F_2406492	ctg.000004F	2406492	2437848	2895	-0.224644299304712	4.61198682979093	-3.6964507865154	0.000365619288354273	0.00624490398823157	-0.0418708490906683
ENSDARP00000156423	wdr44 WD repeat domain 44	XP_037126250.1	WD repeat-containing protein 44 isoform X1	g_19674_ctg.000007F_75196	ctg.000007F	75196	80749	2727	-0.252144408007237	5.2079975082889	-3.70453466553765	0.000355588731646976	0.00617970933273406	-0.0445823995098698
ENSDARP00000067636	dstyk dual serine/threonine and tyrosine protein kinase	XP_037108818.1	dual serine/threonine and tyrosine protein kinase	g_26547_ctg.000005F_960548	ctg.000005F	960548	972971	2865	-0.189033794982437	4.95599424020328	-3.69996493925879	0.000361226312899386	0.00619283522536441	-0.0484710184261781
ENSDARP00000152277	sipa1l2 signal-induced proliferation-associated 1 like 2	XP_037127044.1	signal-induced proliferation-associated 1-like protein 2 isoform X4	g_4471_ctg.000004F_2642716	ctg.000004F	2642716	2678244	5196	-0.154958807548102	4.96043387648067	-3.70006617431087	0.000361100506832906	0.00619283522536441	-0.0498989762725248
ENSDARP00000124299	insm1a insulinoma-associated 1a	XP_037097963.1	insulinoma-associated protein 1b	g_23670_ctg.000056F_1439335	ctg.000056F	1439335	1440813	1479	-0.322133839627051	4.39325380985464	-3.68782838559789	0.000376613952366902	0.00637751420809541	-0.050854496396525
ENSDARP00000036825	tars1 threonyl-tRNA synthetase 1	XP_037113833.1	threonine--tRNA ligase 1, cytoplasmic	g_4166_ctg.000058F_423616	ctg.000058F	423616	429781	2163	0.369395070091895	6.52397032499245	3.70757816733494	0.00035188050092125	0.00615479083763271	-0.0550133228667891
ENSDARP00000081816	ddx6 DEAD (Asp-Glu-Ala-Asp) box helicase 6	XP_037123340.1	probable ATP-dependent RNA helicase DDX6	g_7909_ctg.000021F_690228	ctg.000021F	690228	693019	1404	0.181612313407935	5.32605983223287	3.70298978630449	0.000357485201265185	0.00617970933273406	-0.0565039982238487
ENSDARP00000144227	plekhm1 pleckstrin homology domain containing, family M (with RUN domain) member 1	XP_037133278.1	pleckstrin homology domain-containing family M member 1	g_23144_ctg.000008F_4402945	ctg.000008F	4402945	4407184	2955	-0.341934077882741	4.22189881842366	-3.68226051765906	0.000383879725406628	0.00645310224533915	-0.0572758803887874
ENSDARP00000107467	snrpa1 small nuclear ribonucleoprotein polypeptide A'	XP_037104079.1	U2 small nuclear ribonucleoprotein A'-like isoform X2	g_7813_ctg.000101F_1014303	ctg.000101F	1014303	1017158	825	0.263502244099612	5.90621430458456	3.70650245121767	0.00035318694577308	0.00616983213235452	-0.0589525492973726
ENSDARP00000080151	mtmr10 myotubularin related protein 10	XP_037103261.1	myotubularin-related protein 10 isoform X1	g_3478_ctg.000038F_1615102	ctg.000038F	1615102	1622552	2298	0.179673117510776	4.51018310824073	3.6887392773047	0.000375437785560761	0.00636539793972834	-0.0601592273374694
ENSDARP00000021652	sucla2 succinate-CoA ligase, ADP-forming, beta subunit	XP_037095886.1	succinate--CoA ligase [ADP-forming] subunit beta, mitochondrial	g_23394_ctg.000009F_185148	ctg.000009F	185148	189307	1401	0.115994255447335	7.51210411618404	3.69594562138997	0.000366254941274309	0.00624803799818321	-0.0661452951481998
ENSDARP00000114197	si:dkey-12l12.1 si:dkey-12l12.1	XP_037135911.1	uncharacterized protein	g_19769_ctg.000024F_1143379	ctg.000024F	1143379	1146296	558	-0.196006023274988	6.08904008635676	-3.70367345476927	0.000356644758470292	0.00617970933273406	-0.0682417966734938
ENSDARP00000140909	jmjd1cb jumonji domain containing 1Cb	XP_037134454.1	probable JmjC domain-containing histone demethylation protein 2C isoform X1	g_13365_ctg.000066F_788181	ctg.000066F	788181	818067	8439	-0.182140206143392	6.75908718039882	-3.70130348836486	0.000359566239941973	0.00617970933273406	-0.0691375136603369
ENSDARP00000025779	psmd3 proteasome 26S subunit, non-ATPase 3	XP_037113347.1	26S proteasome non-ATPase regulatory subunit 3	g_20514_ctg.000023F_1369805	ctg.000023F	1369805	1373001	1572	0.211532140351741	7.57526028356129	3.69393240947814	0.00036879862113889	0.00628367367065004	-0.0719385117767484
ENSDARP00000084278	kdm3b lysine (K)-specific demethylase 3B	XP_037117377.1	lysine-specific demethylase 3B	g_11024_ctg.000030F_2086875	ctg.000030F	2086875	2110502	6237	-0.132531588365277	6.37799889209798	-3.7019694901937	0.000358742964485441	0.00617970933273406	-0.0731462070043838
ENSDARP00000111556	ppp1r3ab protein phosphatase 1, regulatory subunit 3Ab	XP_037111214.1	uncharacterized protein ppp1r3ab	g_19637_ctg.000012F_4477824	ctg.000012F	4477824	4483112	2778	0.255349469246496	3.95056910044846	3.6737074559374	0.00039530076337279	0.0065795147992684	-0.0733103743653389
ENSDARP00000132176	sh3bp5b SH3-domain binding protein 5b (BTK-associated)	XP_037129843.1	SH3 domain-binding protein 5b	g_20682_ctg.000001F_1394205	ctg.000001F	1394205	1397611	1476	0.210509444887108	4.52077709241479	3.68302002640061	0.000382880826980943	0.00644415014278035	-0.075826354943632
ENSDARP00000076503	atpv0e2 ATPase H+ transporting V0 subunit e2	XP_037104747.1	ATPase H+ transporting V0 subunit e2	g_29762_ctg.000083F_901175	ctg.000083F	901175	902197	246	-0.264448522428365	4.35323308465152	-3.67686638769682	0.000391045536374078	0.0065259265961558	-0.0850496759272614
ENSDARP00000132954	eif2a eukaryotic translation initiation factor 2A	XP_037122738.1	eukaryotic translation initiation factor 2A isoform X1	g_9081_ctg.000152F_301894	ctg.000152F	301894	306707	1728	0.151985347602585	6.46302014701008	3.69655335180034	0.000365490357734991	0.00624490398823157	-0.0903717272736513
ENSDARP00000122934	si:dkeyp-75b4.10 si:dkeyp-75b4.10	XP_037109268.1	galactose-specific lectin nattectin-like	g_15858_ctg.000045F_2297215	ctg.000045F	2297215	2298587	504	0.853168911814654	3.19776022274197	3.64978304783567	0.000428984561462204	0.00690875136396822	-0.0938036246615468
ENSDARP00000131917	lifra LIF receptor subunit alpha a	XP_037114607.1	LIF receptor subunit alpha a	g_9793_ctg.000006F_5767021	ctg.000006F	5767021	5775761	2961	-0.238328902672744	5.48182217878192	-3.69232607971304	0.000370840231884522	0.00631067773913834	-0.0938597421574903
ENSDARP00000114153	rpz4 rapunzel 4	XP_037129248.1	rapunzel 4	g_10938_ctg.000112F_307703	ctg.000112F	307703	310829	1203	0.2094603936694	4.50904770132817	3.67588099947024	0.000392368211923478	0.00654010126943139	-0.0958589343629166
ENSDARP00000123428	tasp1 taspase, threonine aspartase, 1	XP_037128143.1	threonine aspartase 1	g_20268_ctg.000004F_3282034	ctg.000004F	3282034	3296992	1239	0.153918293170206	3.38769615933303	3.6462942808222	0.000434118227897345	0.00694287693644157	-0.116325024094097
ENSDARP00000156172	ndufaf3 NADH:ubiquinone oxidoreductase complex assembly factor	XP_037108864.1	NADH dehydrogenase [ubiquinone] 1 alpha subcomplex assembly factor 3 isoform X1	g_19865_ctg.000005F_1139976	ctg.000005F	1139976	1141232	561	0.260179437573627	3.46962387261517	3.6474644787393	0.000432389841272306	0.00693127938132335	-0.116382827548803
ENSDARP00000099595	tlcd2 TLC domain containing 2	XP_037123723.1	TLC domain-containing protein 2	g_3317_ctg.000078F_1121761	ctg.000078F	1121761	1136288	726	-0.334612909528458	3.78596583082587	-3.65259795987215	0.000424884483388556	0.00685870770030732	-0.120404309079347
ENSDARP00000081473	zgc:123305 zgc:123305	XP_037107898.1	phosphatidate phosphatase LPIN3-like isoform X1	g_10160_ctg.000014F_490752	ctg.000014F	490752	495892	2976	0.193368689906602	4.35029294602777	3.66485040485987	0.000407467194268882	0.00668273253279033	-0.124295530158395
ENSDARP00000113444	spcs2 signal peptidase complex subunit 2	XP_037122770.1	probable signal peptidase complex subunit 2	g_7260_ctg.000152F_209604	ctg.000152F	209604	212602	609	0.202746035317301	6.03282526740159	3.68445155735501	0.00038100479618319	0.00642823476637279	-0.129165428441571
ENSDARP00000117845	rpl18 ribosomal protein L18	XP_037128776.1	60S ribosomal protein L18	g_1604_ctg.000088F_571145	ctg.000088F	571145	573401	567	0.164782486593003	9.75988560418969	3.65891314828277	0.000415820871353939	0.0067826582668284	-0.131364434832037
ENSDARP00000065035	phax phosphorylated adaptor for RNA export	XP_037099321.1	phosphorylated adapter RNA export protein	g_27653_ctg.000013F_4171981	ctg.000013F	4171981	4173168	1188	0.241745557477104	4.19658604797869	3.65861367342135	0.000416246505302539	0.0067826582668284	-0.131757288027628
ENSDARP00000133723	rprd1a regulation of nuclear pre-mRNA domain containing 1A	XP_037120067.1	regulation of nuclear pre-mRNA domain-containing protein 1A-like	g_102_ctg.000079F_706159	ctg.000079F	706159	708480	885	-0.130889566146468	4.45185173510427	-3.66247880534673	0.000410784738057711	0.00672538330625764	-0.134232620561567
ENSDARP00000113638	apbb1 amyloid beta (A4) precursor protein-binding, family B, member 1 (Fe65)	XP_037124700.1	amyloid-beta A4 precursor protein-binding family B member 1 isoform X1	g_13390_ctg.000029F_3086223	ctg.000029F	3086223	3099291	3714	0.111776124900133	7.43825322413351	3.67143973523609	0.000398382545277448	0.00658017194749028	-0.145139045128679
ENSDARP00000124239	usp5 ubiquitin specific peptidase 5 (isopeptidase T)	XP_037130802.1	ubiquitin carboxyl-terminal hydrolase 5 isoform X1	g_10626_ctg.000093F_430448	ctg.000093F	430448	437873	2490	0.139507072012807	7.26706405380083	3.67194589702723	0.00039769271244555	0.00658017194749028	-0.148751473932393
ENSDARP00000024393	garem GRB2 associated, regulator of MAPK1	XP_037135179.1	GRB2-associated and regulator of MAPK protein 1	g_5119_ctg.000024F_312499	ctg.000024F	312499	315988	2589	-0.266488248556231	3.84349332359031	-3.6435208596318	0.000438240781818886	0.00696226017905428	-0.148951981507555
ENSDARP00000139993	alyref Aly/REF export factor	XP_037111391.1	THO complex subunit 4 isoform X1	g_12290_ctg.000010F_3405592	ctg.000010F	3405592	3409210	843	0.200895319769272	7.43060551238149	3.67041221431749	0.00039978641683519	0.00658432503912831	-0.149016959655115
ENSDARP00000141554	si:ch211-167b20.8 si:ch211-167b20.8	XP_037099338.1	protein phosphatase 1 regulatory subunit 3A isoform X1	g_9907_ctg.000061F_244170	ctg.000061F	244170	247718	1092	0.305299918877938	3.80146202128634	3.64325118868039	0.000438643608613993	0.00696226017905428	-0.153832362949656
ENSDARP00000126646	zgc:63470	XP_037116494.1	UPF0696 protein C11orf68 homolog	g_344_ctg.000126F_112924	ctg.000126F	112924	113670	747	0.279213926727421	3.78874920476832	3.64054158498863	0.000442710670987744	0.00700402221611547	-0.155741672722288
ENSDARP00000078756	dact2 dishevelled-binding antagonist of beta-catenin 2	XP_037128518.1	dapper homolog 2 isoform X1	g_21422_ctg.000004F_1835152	ctg.000004F	1835152	1836699	1548	-0.197923264162246	3.46336706658456	-3.63244165040919	0.000455082757724607	0.00713294860537682	-0.160457940924775
ENSDARP00000109883	cltcl1 clathrin, heavy chain-like 1	XP_037114823.1	clathrin heavy chain 1 isoform X1	g_10788_ctg.000469F_55546	ctg.000469F	55546	79745	6027	0.126762055997309	6.79423498106307	3.67242954526368	0.000397034621862325	0.00658017194749028	-0.160537204782952
ENSDARP00000098003	cdk13 cyclin-dependent kinase 13	XP_037135408.1	cyclin-dependent kinase 13	g_21081_ctg.000020F_1557205	ctg.000020F	1557205	1563179	3999	0.178122699475136	5.63465790293424	3.67272612930023	0.000396631577161216	0.00658017194749028	-0.160654245237128
ENSDARP00000009659	clul1 clusterin-like 1 (retinal)	XP_037131946.1	tyrosine-protein kinase yes	g_7194_ctg.000027F_1272431	ctg.000027F	1272431	1281752	1851	0.292327639942329	4.02078851729725	3.64321842372601	0.000438692575883666	0.00696226017905428	-0.163092895546722
ENSDARP00000065921	wbp2nl WBP2 N-terminal like	XP_037113573.1	postacrosomal sheath WW domain-binding protein	g_14753_ctg.000010F_2939687	ctg.000010F	2939687	2942328	867	-0.171837653601327	6.44404058385386	-3.67217211230362	0.000397384777042958	0.00658017194749028	-0.166118763986295
ENSDARP00000127978	paqr6 progestin and adipoQ receptor family member VI	XP_037129208.1	membrane progestin receptor delta isoform X1	g_11066_ctg.000112F_466687	ctg.000112F	466687	470380	1149	-0.559327659721004	2.90473603975328	-3.62666078129935	0.000464112287073046	0.00722032279728384	-0.168811271681263
ENSDARP00000055159	il11a interleukin 11a	XP_037129036.1	zinc finger protein 628 isoform X1	g_24709_ctg.000088F_986844	ctg.000088F	986844	1001472	4845	-0.146521304064173	4.32773320060525	-3.64897710929447	0.000430165348368617	0.00691970289145233	-0.170101816709653
ENSDARP00000121973	tmed2 transmembrane p24 trafficking protein 2	XP_037122093.1	transmembrane emp24 domain-containing protein 2 isoform X1	g_27170_ctg.000085F_175549	ctg.000085F	175549	177655	606	0.260962806361707	6.08125966275843	3.67129365555747	0.000398581843975204	0.00658017194749028	-0.170932423008184
ENSDARP00000011735	papss1 3'-phosphoadenosine 5'-phosphosulfate synthase 1	XP_037126770.1	bifunctional 3'-phosphoadenosine 5'-phosphosulfate synthase 1	g_9356_ctg.000046F_2022207	ctg.000046F	2022207	2028229	1875	0.266347927627773	5.82720456665605	3.66533658318031	0.000406790244325931	0.00668273253279033	-0.187386527810744
ENSDARP00000053281	ccnt2a cyclin T2a	XP_037095649.1	cyclin-T2-like	g_8923_ctg.000009F_1175747	ctg.000009F	1175747	1181068	2235	-0.110756027812799	5.96541505290605	-3.66468624203641	0.000407696014267061	0.00668273253279033	-0.190409501871387
ENSDARP00000122761	si:ch211-89o9.4 si:ch211-89o9.4	XP_037110366.1	zinc finger protein 638-like	g_2474_ctg.000092F_580472	ctg.000092F	580472	600394	924	-0.161420079807639	4.2132354933756	-3.64000711459985	0.000443517110949561	0.00700402221611547	-0.190526040953713
ENSDARP00000089403	epha4a eph receptor A4a	XP_037123250.1	ephrin type-A receptor 4	g_22754_ctg.000031F_122082	ctg.000031F	122082	160419	2961	-0.218069641535928	4.68859837659697	-3.6484395157526	0.000430954693896445	0.00692028072839069	-0.195797635973157
ENSDARP00000111627	ncoa1 nuclear receptor coactivator 1	XP_037100224.1	nuclear receptor coactivator 1	g_23540_ctg.000047F_1183392	ctg.000047F	1183392	1195827	5073	-0.272588245742296	4.21720665592914	-3.63817553770383	0.000446291277678513	0.00703978638694257	-0.196553846496028
ENSDARP00000134787	ing2 inhibitor of growth family, member 2	XP_037118171.1	inhibitor of growth protein 2	g_26467_ctg.000160F_285535	ctg.000160F	285535	286910	885	0.314240574933945	3.427293414619	3.61882215946475	0.000476627442220231	0.00730159423126292	-0.198671817696787
ENSDARP00000035513	sumo3a small ubiquitin like modifier 3a	XP_037095004.1	small ubiquitin-related modifier 3-like isoform X1	g_17678_ctg.000022F_18135	ctg.000022F	18135	19390	288	0.265437702378222	5.07987347673561	3.65281252119015	0.000424573491947066	0.00685870770030732	-0.200556492126921
ENSDARP00000116325	kdm6a lysine (K)-specific demethylase 6A	XP_037124618.1	histone demethylase UTY-like isoform X1	g_2364_ctg.000052F_804795	ctg.000052F	804795	823930	4092	-0.142777528081164	5.38683980413014	-3.65620798169996	0.000419680663323505	0.00682252635976964	-0.204661129594814
ENSDARP00000115562	klhl26 kelch-like family member 26	XP_037104609.1	kelch-like protein 26	g_25440_ctg.000000F_9194235	ctg.000000F	9194235	9196895	1830	-0.121485693154807	5.20113100708546	-3.65298630290952	0.000424321765904158	0.00685870770030732	-0.205356004991002
ENSDARP00000096305	oaz1a Danio rerio ornithine decarboxylase antizyme 1a (oaz1a), mRNA.	XP_037105895.1	LOW QUALITY PROTEIN: ornithine decarboxylase antizyme 1a	g_26807_ctg.000000F_6172613	ctg.000000F	6172613	6175662	576	-0.142382863232243	8.41666601565039	-3.64375693210511	0.000437888431433539	0.00696226017905428	-0.20967386275602
ENSDARP00000139144	fzd4 frizzled class receptor 4	XP_037123607.1	frizzled-4 isoform X1	g_2077_ctg.000078F_123998	ctg.000078F	123998	129223	1569	-0.362017720767151	3.87840410638276	-3.62434773274426	0.000467772538001594	0.0072222367058929	-0.210964713620212
ENSDARP00000112099	hnrnpub heterogeneous nuclear ribonucleoprotein Ub	XP_037100103.1	heterogeneous nuclear ribonucleoprotein Ub	g_23974_ctg.000040F_1190850	ctg.000040F	1190850	1197483	2481	0.107560204901593	6.73961071637472	3.65645117982434	0.000419332277327616	0.00682252635976964	-0.211189028016419
ENSDARP00000122155	steap3 STEAP family member 3, metalloreductase	XP_037097588.1	metalloreductase STEAP3-like	g_17710_ctg.000091F_113588	ctg.000091F	113588	116921	1323	0.178312947733186	3.32636677173217	3.61250558756569	0.00048694445395563	0.00741852090932623	-0.214344097979422
ENSDARP00000105829	nmt1a N-myristoyltransferase 1a	XP_037112365.1	glycylpeptide N-tetradecanoyltransferase 1	g_26623_ctg.000010F_85582	ctg.000010F	85582	89895	1461	0.15794359359479	6.61362673268543	3.65554390548461	0.000420633364221023	0.00682997864489553	-0.216995423041829
ENSDARP00000028262	ube2b ubiquitin-conjugating enzyme E2B (RAD6 homolog)	XP_037126643.1	ubiquitin-conjugating enzyme E2 B	g_8526_ctg.000007F_3984244	ctg.000007F	3984244	3986738	459	-0.258360068018646	5.25422344850501	-3.65001299034588	0.000428648234897194	0.00690875136396822	-0.217254768218922
ENSDARP00000139168	exosc7 exosome component 7	XP_037120308.1	exosome complex component RRP42	g_11923_ctg.000278F_136893	ctg.000278F	136893	138523	876	0.466912067493229	3.94423751045574	3.6240087842498	0.000468311194708355	0.0072222367058929	-0.217849105915332
ENSDARP00000153257	AL929453.1	XP_037115485.1	growth arrest and DNA-damage-inducible, gamma a	g_7976_ctg.000006F_5005135	ctg.000006F	5005135	5006022	480	-0.443146376018704	4.00657130356564	-3.62522941894567	0.000466374111558076	0.0072222367058929	-0.21799359638965
ENSDARP00000121787	fam222a family with sequence similarity 222 member A	XP_037114447.1	protein FAM222A	g_10789_ctg.000006F_2580867	ctg.000006F	2580867	2621935	1656	-0.251702697734597	3.09411304538149	-3.60674676625865	0.000496534516661446	0.00753140938663871	-0.22060696629175
ENSDARP00000122824	wdr46 WD repeat domain 46	XP_037128956.1	WD repeat-containing protein 46	g_1557_ctg.000111F_94265	ctg.000111F	94265	98752	1851	0.266428720375243	5.71032597019029	3.65389701677239	0.000423004893029801	0.0068523817255402	-0.220787195644304
ENSDARP00000013076	fkbp4 FKBP prolyl isomerase 4	XP_037109993.1	peptidyl-prolyl cis-trans isomerase FKBP4	g_15241_ctg.000012F_3092853	ctg.000012F	3092853	3096181	1359	0.189452296226558	3.91412078091367	3.6211929660008	0.000472808870821743	0.00726726693772507	-0.229520345447877
ENSDARP00000096969	psmc5 proteasome 26S subunit, ATPase 5	XP_037134828.1	26S proteasome regulatory subunit 8	g_8812_ctg.000066F_1148403	ctg.000066F	1148403	1151022	1221	0.255281249962072	7.17693347929459	3.64634183855353	0.000434047857419358	0.00694287693644157	-0.232624190473129
ENSDARP00000129176	usp3 ubiquitin specific peptidase 3	XP_037110396.1	ubiquitin carboxyl-terminal hydrolase 3	g_26666_ctg.000012F_956918	ctg.000012F	956918	967906	2643	0.226454710227137	5.17261696673405	3.64310830434712	0.000438857187433513	0.00696226017905428	-0.236423766318174
ENSDARP00000067665	tmed7 transmembrane p24 trafficking protein 7	XP_037115231.1	transmembrane emp24 domain-containing protein 7	g_6154_ctg.000006F_3827634	ctg.000006F	3827634	3828799	645	0.167241800289976	6.19917871488326	3.64827066316142	0.000431202902528903	0.00692028072839069	-0.2430722117983
ENSDARP00000124517	tcf20 transcription factor 20	XP_037112820.1	transcription factor 20 isoform X1	g_1437_ctg.000010F_2849892	ctg.000010F	2849892	2858144	4640	-0.137569265405174	5.21549313719067	-3.64037217797466	0.000442966131517125	0.00700402221611547	-0.248380992080353
ENSDARP00000123048	mad1l1 mitotic arrest deficient 1 like 1	XP_037104907.1	mitotic spindle assembly checkpoint protein MAD1	g_15757_ctg.000083F_221418	ctg.000083F	221418	237729	2280	0.17196457245896	4.36997218715614	3.62490867117465	0.000466882384664545	0.0072222367058929	-0.248442070459038
ENSDARP00000011145	bccip BRCA2 and CDKN1A interacting protein	XP_037134890.1	protein BCCIP homolog	g_17866_ctg.000008F_6218027	ctg.000008F	6218027	6219991	996	0.17586293133527	6.62442675430453	3.64377585915798	0.000437860193461975	0.00696226017905428	-0.253371862583394
ENSDARP00000139647	ubc ubiquitin C	XP_037126440.1	polyubiquitin-C	g_28212_ctg.000007F_3517299	ctg.000007F	3517299	3518672	1374	-0.333327478793447	8.01186625184102	-3.63198215349974	0.000455794340733584	0.00713294860537682	-0.254594789255832
ENSDARP00000150150	ppfibp2a PPFIA binding protein 2a	XP_037103665.1	liprin-beta-2 isoform X1	g_3265_ctg.000025F_3171114	ctg.000025F	3171114	3184719	2388	-0.255627303037731	4.41699149545233	-3.62150473297165	0.000472308881152235	0.00726726693772507	-0.258382790047908
ENSDARP00000103670	arhgef38 Rho guanine nucleotide exchange factor (GEF) 38	XP_037113837.1	rho guanine nucleotide exchange factor 38	g_8856_ctg.000046F_1878365	ctg.000046F	1878365	1887040	2397	-0.648509494888119	3.39677452501549	-3.5961485847347	0.00051465278581246	0.00773944312513908	-0.258532486216072
ENSDARP00000132009	lypla1 lysophospholipase 1	XP_037135712.1	acyl-protein thioesterase 1 isoform X1	g_22152_ctg.000020F_2842784	ctg.000020F	2842784	2844202	702	0.233752541094342	4.87016277116889	3.62912316389564	0.000460245560295765	0.00716986826625354	-0.26308371267129
ENSDARP00000020942	psmd11b proteasome 26S subunit, non-ATPase 11b	XP_037134168.1	26S proteasome non-ATPase regulatory subunit 11B	g_12373_ctg.000008F_1073732	ctg.000008F	1073732	1077774	1272	0.258625192059503	6.64430147191952	3.64032598747284	0.000443035809607673	0.00700402221611547	-0.264489084253198
ENSDARP00000113057	gtf2h4 general transcription factor IIH, polypeptide 4	XP_037130728.1	SH3-binding domain protein 5-like, a	g_22270_ctg.000001F_2232210	ctg.000001F	2232210	2234228	1248	0.150475336707007	5.18574656530248	3.63365792846427	0.000453204292486229	0.00712443334877669	-0.265533173682146
ENSDARP00000112231	fn1a fibronectin 1a	XP_037136659.1	fibronectin 1a	g_15440_ctg.000009F_1530981	ctg.000009F	1530981	1549794	7509	0.228933732134744	7.43166830103686	3.63228993503217	0.000455317589648283	0.00713294860537682	-0.26674743996667
ENSDARP00000122518	si:dkeyp-74a11.1	XP_037095636.1	protein FAM124A isoform X1	g_19737_ctg.000053F_149784	ctg.000053F	149784	153056	1374	-0.397758477900629	2.46361147730375	-3.61540349947205	0.000482185230981251	0.00736224919524743	-0.27544401601944
ENSDARP00000067287	adal adenosine deaminase-like	XP_037111309.1	adenosine deaminase-like protein isoform X3	g_9034_ctg.000057F_658526	ctg.000057F	658526	667657	2448	0.140454296802399	4.88960285729127	3.62496404303865	0.000466794602142028	0.0072222367058929	-0.279911580165605
ENSDARP00000023425	mbnl2 muscleblind-like splicing regulator 2	XP_037096110.1	muscleblind-like protein 2a isoform X1	g_15031_ctg.000087F_1170658	ctg.000087F	1170658	1177210	1128	-0.144609451749488	5.28822713685741	-3.6299598830616	0.000458938608685574	0.00716566519188391	-0.281317280523773
ENSDARP00000142945	nucb2a nucleobindin 2a	XP_037102839.1	nucleobindin-2-like	g_12617_ctg.000015F_1400097	ctg.000015F	1400097	1403824	1476	0.326950734596345	6.30005379736971	3.63510831809289	0.000450973864451921	0.00709744516970005	-0.28374813346895
ENSDARP00000124510	ldb2a LIM domain binding 2a	XP_037117589.1	LIM domain-binding protein 2a isoform X1	g_4050_ctg.000011F_2594755	ctg.000011F	2594755	2638040	1164	-0.201113801825523	4.50456970992651	-3.61357642026726	0.00048518067182874	0.00739980852464628	-0.290353239396561
ENSDARP00000016938	npas2 neuronal PAS domain protein 2	XP_037124862.1	neuronal PAS domain-containing protein 2 isoform X3	g_3684_ctg.000007F_1055105	ctg.000007F	1055105	1063469	2556	-0.404386391019397	3.91971188752586	-3.59747686598322	0.000512348167568625	0.00773321915193705	-0.290398112011084
ENSDARP00000025652	dnm2a dynamin 2a	XP_037112627.1	dynamin-2-like isoform X1	g_24909_ctg.000010F_5692023	ctg.000010F	5692023	5706839	2610	0.100087706102449	6.61479849703863	3.63143723187551	0.000456639580547247	0.00713783452941386	-0.29202906097915
ENSDARP00000033294	s100a10b S100 calcium binding protein A10b	XP_037119452.1	protein S100-A10a	g_14480_ctg.000018F_1251555	ctg.000018F	1251555	1251948	303	0.28591669435932	6.51151453373014	3.63197153389729	0.000455810798852781	0.00713294860537682	-0.292464567168096
ENSDARP00000110924	zgc:101566 zgc:101566	XP_037107777.1	transmembrane protein 263	g_22298_ctg.000014F_3707356	ctg.000014F	3707356	3708954	603	0.529983163460185	5.3001923342705	3.62606535392767	0.000465051909797555	0.00722032279728384	-0.293136003886396
ENSDARP00000094260	gas2l3 growth arrest-specific 2 like 3	XP_037099483.1	GAS2-like protein 3 isoform X1	g_9042_ctg.000013F_2726435	ctg.000013F	2726435	2732018	2022	-0.263510074209402	4.81709948929338	-3.61896409418021	0.000476398013282397	0.00730159423126292	-0.293682450507254
ENSDARP00000039240	nprl3 NPR3-like, GATOR1 complex subunit	XP_037111634.1	GATOR complex protein NPRL3 isoform X1	nbis-gene-68_ctg.000023F_554242	ctg.000023F	554242	560961	2262	-0.179917488673835	4.09030015653195	-3.5969867364706	0.000513197420923887	0.00773321915193705	-0.311447990353108
ENSDARP00000001240	tomm34 translocase of outer mitochondrial membrane 34	XP_037107020.1	mitochondrial import receptor subunit TOM34	g_1283_ctg.000014F_3837875	ctg.000014F	3837875	3841543	1029	0.230380300923624	6.06886685347531	3.62419587169899	0.000468013802829651	0.0072222367058929	-0.317724533675567
ENSDARP00000022360	anp32a acidic (leucine-rich) nuclear phosphoprotein 32 family, member A	XP_037103334.1	acidic leucine-rich nuclear phosphoprotein 32 family member A isoform X2	g_23116_ctg.000015F_1818274	ctg.000015F	1818274	1822261	768	0.29628633190958	4.62903649176475	3.60817329167656	0.00049414241874668	0.00750377762442869	-0.318697740607394
ENSDARP00000025160	psmd8 proteasome 26S subunit, non-ATPase 8	XP_037124142.1	26S proteasome non-ATPase regulatory subunit 8	g_12231_ctg.000021F_738625	ctg.000021F	738625	740303	798	0.257961015839257	6.15917624546855	3.62298926450705	0.000469934959947523	0.00723919874755282	-0.32171342915496
ENSDARP00000098162	si:ch211-195e19.1 si:ch211-195e19.1	XP_037096859.1	probable N-acetyltransferase camello	g_27145_ctg.000056F_1846756	ctg.000056F	1846756	1847584	675	-0.225926229538591	3.73058389637514	-3.58383433680802	0.000536490794575427	0.00795533421522113	-0.322676479324216
ENSDARP00000126626	znf513a zinc finger protein 513a	XP_037100960.1	zinc finger protein 513a	g_19532_ctg.000047F_138905	ctg.000047F	138905	143965	2208	-0.146767622746211	3.8518216736542	-3.58309806921816	0.00053782389036111	0.00795533421522113	-0.336298994969503
ENSDARP00000139279	lmnb2 lamin B2	XP_037105291.1	lamin-B2	g_7328_ctg.000228F_31217	ctg.000228F	31217	37284	1740	0.285166984259997	6.77361136906476	3.61100904000026	0.000489419614651341	0.00744801788023373	-0.351816022118964
ENSDARP00000118901	pcbp4 poly(rC) binding protein 4	XP_037133425.1	poly(rC)-binding protein 4	g_3440_ctg.000061F_134875	ctg.000061F	134875	161084	1365	-0.197229651322612	4.87390454343115	-3.59716973861072	0.000512880175094883	0.00773321915193705	-0.361829824106962
ENSDARP00000148024	nup62l nucleoporin 62 like	XP_037096342.1	nucleoporin 62 like isoform X1	g_17485_ctg.000022F_1077884	ctg.000022F	1077884	1079862	1716	0.279138317530338	5.73421457315022	3.60815695438712	0.000494169752368657	0.00750377762442869	-0.363270643253555
ENSDARP00000082671	slc25a17 solute carrier family 25 member 17	XP_037112994.1	peroxisomal membrane protein PMP34	g_6017_ctg.000010F_3967403	ctg.000010F	3967403	3969934	939	0.26162997686516	3.93197210796361	3.57753511495519	0.000547998048758057	0.00805270541666823	-0.363679119097018
ENSDARP00000115013	klhl24b kelch-like family member 24b	XP_037131742.1	kelch-like protein 24a	g_8962_ctg.000067F_50753	ctg.000067F	50753	70600	5919	-0.309416526648005	5.16110606048045	-3.6008746760163	0.000506497225434738	0.00766569404277898	-0.364837892486508
ENSDARP00000025821	klhl18 kelch-like family member 18	XP_037131381.1	kelch-like protein 18	g_18815_ctg.000016F_2512295	ctg.000016F	2512295	2515082	1728	0.117916961941114	4.85709222905541	3.59518023670973	0.000516339088413012	0.00774676821247666	-0.367679988020522
ENSDARP00000113947	pnrc2 proline-rich nuclear receptor coactivator 2	XP_037129965.1	proline-rich nuclear receptor coactivator 2	g_23754_ctg.000088F_127559	ctg.000088F	127559	128035	477	-0.306139276561466	5.04836332057331	-3.59584567204441	0.000515179723416226	0.00773944312513908	-0.37271102151727
ENSDARP00000045517	prkrip1 PRKR interacting protein 1	XP_037099786.1	PRKR-interacting protein 1 homolog	g_1417_ctg.000040F_2047528	ctg.000040F	2047528	2048106	579	0.186687527997337	4.16160893915448	3.57646886625027	0.000549968809353452	0.00805270541666823	-0.379139515444331
ENSDARP00000132107	sh3tc2 SH3 domain and tetratricopeptide repeats 2	XP_037117601.1	SH3 domain and tetratricopeptide repeat-containing protein 2 isoform X1	g_5815_ctg.000043F_1074119	ctg.000043F	1074119	1098692	4566	-0.158267770830057	4.82690720364993	-3.590955913141	0.000523756792615798	0.00784103072628938	-0.380816657904345
ENSDARP00000142508	phf6 PHD finger protein 6	XP_037118157.1	PHD finger protein 6	g_14929_ctg.000096F_595947	ctg.000096F	595947	602061	1113	0.194648833185768	3.28716993902292	3.55300249705369	0.000595077833898847	0.00850339763062488	-0.38785416406242
ENSDARP00000136811	ssbp2 single-stranded DNA binding protein 2	XP_037115854.1	single-stranded DNA-binding protein 2	g_2003_ctg.000006F_3291987	ctg.000006F	3291987	3321463	1197	-0.209452715068088	3.13891654625686	-3.54727855792722	0.000606599961141467	0.00860574770333962	-0.39489660774107
ENSDARP00000070795	mrps17 mitochondrial ribosomal protein S17	XP_037125858.1	28S ribosomal protein S17, mitochondrial	g_14893_ctg.000007F_3676942	ctg.000007F	3676942	3677482	405	0.293902940284738	3.80148902138744	3.55877041708637	0.000583676698479326	0.0084012964787368	-0.404278085928572
ENSDARP00000048272	pan3 poly(A) specific ribonuclease subunit PAN3	XP_037135339.1	PAN2-PAN3 deadenylation complex subunit PAN3 isoform X1	g_20351_ctg.000024F_2796134	ctg.000024F	2796134	2801382	2424	-0.170787749512603	5.99745987116281	-3.59578188146995	0.000515290756631058	0.00773944312513908	-0.404580768834936
ENSDARP00000006394	angptl1a angiopoietin-like 1a	XP_037106255.1	angiopoietin-related protein 1a	g_23688_ctg.000000F_7161883	ctg.000000F	7161883	7165249	1464	0.19482100299388	5.57613449661389	3.59275362876839	0.000520587845666935	0.00780204213820575	-0.40670300886588
ENSDARP00000107071	rnf20 ring finger protein 20, E3 ubiquitin protein ligase	XP_037117966.1	E3 ubiquitin-protein ligase BRE1A isoform X1	g_16421_ctg.000030F_2830298	ctg.000030F	2830298	2837817	3105	0.153409386128177	4.95887634864847	3.58425997361061	0.000535721558113497	0.00795533421522113	-0.407239790638749
ENSDARP00000136403	lrch3 leucine-rich repeats and calponin homology (CH) domain containing 3	XP_037123154.1	DISP complex protein LRCH3 isoform X1	g_6499_ctg.000152F_366646	ctg.000152F	366646	372877	2127	0.144510986049299	4.94560124984949	3.58365132762269	0.000536821861054219	0.00795533421522113	-0.408502567164925
ENSDARP00000093501	tnfaip8l2a tumor necrosis factor, alpha-induced protein 8-like 2a	XP_037128929.1	tumor necrosis factor, alpha-induced protein 8-like protein 2 B	g_6274_ctg.000001F_1152229	ctg.000001F	1152229	1152867	561	0.303397303059828	4.10229219374082	3.5655694732555	0.000570502635864935	0.00824616257821092	-0.409350663595421
ENSDARP00000145498	ldb1b LIM-domain binding 1b	XP_037098347.1	LIM domain-binding protein 1b isoform X1	g_12473_ctg.000154F_48853	ctg.000154F	48853	57347	1440	-0.185986284792789	4.93922077339651	-3.58313778047174	0.000537751908731543	0.00795533421522113	-0.410195550762049
ENSDARP00000121211	g3bp1 GTPase activating protein (SH3 domain) binding protein 1	XP_037119025.1	ras GTPase-activating protein-binding protein 1	g_595_ctg.000102F_803370	ctg.000102F	803370	807897	1509	0.315186010647411	7.60309303547224	3.5836733140302	0.00053678207708242	0.00795533421522113	-0.412943411148756
ENSDARP00000053608	dolpp1 dolichyldiphosphatase 1	XP_037121870.1	dolichyldiphosphatase 1	g_7318_ctg.000085F_413477	ctg.000085F	413477	415572	717	0.244228198947665	3.12896302032318	3.54061920262087	0.000620270423623578	0.00873885038378073	-0.415156707475255
ENSDARP00000108190	aldh7a1 aldehyde dehydrogenase 7 family, member A1	XP_037104780.1	alpha-aminoadipic semialdehyde dehydrogenase	g_336_ctg.000000F_4016653	ctg.000000F	4016653	4018275	1623	0.22263892317294	7.16639949971311	3.58671551521453	0.000531304098377097	0.00792825057383879	-0.415952108451833
ENSDARP00000100870	arhgef7b Rho guanine nucleotide exchange factor (GEF) 7b	XP_037133165.1	rho guanine nucleotide exchange factor 7-like isoform X1	g_24346_ctg.000036F_1186170	ctg.000036F	1186170	1198234	2373	-0.175371571633474	4.36002466403945	-3.566247810489	0.000569203810721545	0.00824616257821092	-0.425198014622419
ENSDARP00000135869	bzw1b basic leucine zipper and W2 domains 1b	XP_037123745.1	basic leucine zipper and W2 domain-containing protein 1-A	g_18244_ctg.000052F_1559351	ctg.000052F	1559351	1565451	1395	0.192476917033667	7.13629856722672	3.58383520480527	0.000536489224815349	0.00795533421522113	-0.427296986685854
ENSDARP00000137101	emilin2b elastin microfibril interfacer 2b	XP_037132472.1	EMILIN-2	g_26934_ctg.000027F_1203317	ctg.000027F	1203317	1211237	3180	0.195677337792526	5.48435578734633	3.5852397164162	0.000533954872861697	0.00795533421522113	-0.427523970111429
ENSDARP00000121102	lrrc75ba leucine rich repeat containing 75Ba	XP_037113756.1	leucine-rich repeat-containing protein 75B	g_24856_ctg.000060F_953892	ctg.000060F	953892	962421	1125	-0.305681589678459	2.98569484039821	-3.53385876746333	0.000634445873569587	0.00889125058923382	-0.431910919447993
ENSDARP00000142954	si:ch211-200p22.4 si:ch211-200p22.4	XP_037116422.1	phosphatidylinositol-binding clathrin assembly protein	g_2555_ctg.000155F_440034	ctg.000155F	440034	460722	3177	0.298609600054785	6.30783122198448	3.58678559182355	0.000531178539674306	0.00792825057383879	-0.433123537099547
ENSDARP00000124770	hnrnpm heterogeneous nuclear ribonucleoprotein M	XP_037104755.1	heterogeneous nuclear ribonucleoprotein M isoform X1	g_924_ctg.000000F_4308795	ctg.000000F	4308795	4318775	3501	0.136584822536102	6.92772308926015	3.58283521006184	0.000538300585557371	0.00795533421522113	-0.435071975584297
ENSDARP00000105921	ctdspl3 CTD (carboxy-terminal domain, RNA polymerase II, polypeptide A) small phosphatase like 3	XP_037106014.1	CTD small phosphatase-like protein 3 isoform X1	g_16655_ctg.000000F_9095548	ctg.000000F	9095548	9098324	1137	-0.245349898125437	4.68160188186417	-3.56860875791743	0.000564705034508828	0.0082343536858511	-0.435966141008933
ENSDARP00000126186	si:dkey-217d24.6 si:dkey-217d24.6	XP_037102187.1	protein Wiz-like	g_9570_ctg.000019F_871120	ctg.000019F	871120	875569	2160	-0.253213863946385	3.58227229921438	-3.53987464816266	0.000621816829880974	0.00874976064694022	-0.443185917826247
ENSDARP00000137378	eukaryotic translation initiation factor 2 alpha kinase 4	XP_037097500.1	eIF-2-alpha kinase GCN2	g_5561_ctg.000003F_138757	ctg.000003F	138757	154779	4965	-0.112737742286868	5.26198651168912	-3.57657483155775	0.000549772652666034	0.00805270541666823	-0.445264818905852
ENSDARP00000002844	ahcy adenosylhomocysteinase	XP_037108471.1	adenosylhomocysteinase	g_2464_ctg.000005F_4719820	ctg.000005F	4719820	4733157	1302	0.22984084882015	10.2139648054914	3.5521757153102	0.000596729240453023	0.00851818661630152	-0.445386849347519
ENSDARP00000134765	BX322606.1	XP_037123979.1	frizzled-9b	g_20089_ctg.000029F_1000218	ctg.000029F	1000218	1001978	1761	-0.282426768386128	4.82178440960447	-3.56799935443391	0.000565863019220957	0.0082343536858511	-0.445636610765655
ENSDARP00000111271	ehmt1b euchromatic histone-lysine N-methyltransferase 1b	XP_037122233.1	histone-lysine N-methyltransferase EHMT1 isoform X1	g_5968_ctg.000120F_791503	ctg.000120F	791503	817119	3546	-0.106736384256243	5.40896607738865	-3.57813299572257	0.0005468959043129	0.00805270541666823	-0.446837231882022
ENSDARP00000104195	wasf2 WASP family member 2	XP_037119914.1	wiskott-Aldrich syndrome protein family member 2	g_17604_ctg.000079F_1212607	ctg.000079F	1212607	1220768	1887	0.149829806864246	5.49161257813184	3.57860640873126	0.000546024694333937	0.00805226171430773	-0.447564981229823
ENSDARP00000141168	inpp5ka inositol polyphosphate-5-phosphatase Ka	XP_037124540.1	inositol polyphosphate 5-phosphatase Ka isoform X1	g_6498_ctg.000029F_325983	ctg.000029F	325983	332987	1473	-0.286336872546476	3.23231534960142	-3.53027559188126	0.000642082739917303	0.00896191848502757	-0.450515961203389
ENSDARP00000131217	plxnb1b plexin b1b	XP_037107363.1	plexin-B1	g_24402_ctg.000168F_295695	ctg.000168F	295695	321313	7488	-0.111115789363365	6.94756651187848	-3.57637956683541	0.000550134166546158	0.00805270541666823	-0.453102938853524
ENSDARP00000008085	setb SET nuclear proto-oncogene b	XP_037115064.1	protein SET	g_9455_ctg.000071F_674817	ctg.000071F	674817	677682	819	0.18006188948009	8.08880127849559	3.56583877748914	0.000569986658768425	0.00824616257821092	-0.455480513550608
ENSDARP00000115667	si:dkey-117m1.4 si:dkey-117m1.4	XP_037112913.1	uncharacterized protein	g_5986_ctg.000019F_3485262	ctg.000019F	3485262	3496135	2793	-0.32538468046728	4.06926377935581	-3.54811487425189	0.000604903423169489	0.0085904989736444	-0.458594808741228
ENSDARP00000135401	ccdc137 coiled-coil domain containing 137	XP_037113167.1	coiled-coil domain-containing protein 137 isoform X1	g_22534_ctg.000023F_3108351	ctg.000023F	3108351	3120394	2013	-0.377843628070136	4.40659392592326	-3.55395986730535	0.000593170989721714	0.00848492415732365	-0.459143466853395
ENSDARP00000030907	grm6b glutamate receptor, metabotropic 6b	XP_037107742.1	glutamate receptor, metabotropic 6b isoform X1	g_8238_ctg.000014F_1912498	ctg.000014F	1912498	1921584	2667	-0.253292543927536	2.80178683103636	-3.52531410990424	0.000652800690324043	0.00907484903309621	-0.459886535258081
ENSDARP00000138611	scinla scinderin like a	XP_037105247.1	scinderin like a	g_1688_ctg.000332F_98143	ctg.000332F	98143	110476	3741	0.211720261937459	7.75384361515545	3.56626036367682	0.000569179801274347	0.00824616257821092	-0.460143141550388
ENSDARP00000132531	ddx5 DEAD (Asp-Glu-Ala-Asp) box helicase 5	XP_037112070.1	probable ATP-dependent RNA helicase DDX5	g_4127_ctg.000019F_2558318	ctg.000019F	2558318	2566672	2193	-0.141488933598325	5.87633149080536	-3.57639601401728	0.000550103707495643	0.00805270541666823	-0.462821973833467
ENSDARP00000119071	celsr2 cadherin, EGF LAG seven-pass G-type receptor 2	XP_037108812.1	cadherin EGF LAG seven-pass G-type receptor 2 isoform X1	g_11841_ctg.000005F_977180	ctg.000005F	977180	1011226	8997	-0.299473894641205	3.84210314262659	-3.54192783513277	0.000617561256924584	0.00872294791425248	-0.463169200908471
ENSDARP00000128570	dock9b dedicator of cytokinesis 9b	XP_037133965.1	dedicator of cytokinesis protein 9-like isoform X1	g_14428_ctg.000074F_449009	ctg.000074F	449009	472613	6171	-0.199960274699102	4.2388346042139	-3.55001210296981	0.000601071349952059	0.0085624149465689	-0.468523443258808
ENSDARP00000047953	ugcg UDP-glucose ceramide glucosyltransferase	XP_037122642.1	ceramide glucosyltransferase	g_2015_ctg.000263F_202821	ctg.000263F	202821	205670	1173	0.175776235781181	5.41720240690358	3.56821206793526	0.000565458567400349	0.0082343536858511	-0.475717799801583
ENSDARP00000097863	grm8a glutamate receptor, metabotropic 8a	XP_037098844.1	glutamate receptor, metabotropic 8a isoform X1	g_25659_ctg.000013F_1781527	ctg.000013F	1781527	1835486	2493	-0.241898740116103	3.11200364069577	-3.51633970348578	0.000672618095514546	0.0093035403842042	-0.484617981078698
ENSDARP00000125697	syt3 synaptotagmin III	XP_037112483.1	synaptotagmin-C	g_14583_ctg.000023F_2301823	ctg.000023F	2301823	2321298	3966	-0.105389254369904	6.4146430172059	-3.5687546903706	0.000564428067429463	0.0082343536858511	-0.487342533352059
ENSDARP00000093667	aldh1l2 aldehyde dehydrogenase 1 family, member L2	XP_037098475.1	mitochondrial 10-formyltetrahydrofolate dehydrogenase	g_17422_ctg.000176F_200530	ctg.000176F	200530	239529	2766	0.313857329394456	8.03714639912354	3.55503920791828	0.000591028139362591	0.0084630329841578	-0.488615857540563
ENSDARP00000130988	ppm1g protein phosphatase, Mg2+/Mn2+ dependent, 1G	XP_037102972.1	protein phosphatase 1G isoform X1	g_18776_ctg.000025F_2448293	ctg.000025F	2448293	2453780	2499	0.182690347765076	6.4559399555546	3.56759758236474	0.000566627692224586	0.0082343536858511	-0.491207544172739
ENSDARP00000073803	serpine1 serpin peptidase inhibitor, clade E (nexin, plasminogen activator inhibitor type 1), member 1	XP_037117833.1	plasminogen activator inhibitor 1	g_5551_ctg.000065F_1386452	ctg.000065F	1386452	1391013	1179	0.669515350930049	3.02540103490157	3.51319282580951	0.000679700613134265	0.00936885690434675	-0.491728902769111
ENSDARP00000058957	atp13a1 ATPase 13A1	XP_037112605.1	manganese-transporting ATPase 13A1	g_1705_ctg.000023F_200371	ctg.000023F	200371	206775	3585	0.200042177678294	5.73082598741423	3.56556471599174	0.000570511754578784	0.00824616257821092	-0.494108552291566
ENSDARP00000121131	rras RAS related	XP_037111988.1	ras-related protein R-Ras	g_19629_ctg.000010F_1162506	ctg.000010F	1162506	1171574	1290	0.193879959017263	4.64542820248646	3.54899589790801	0.000603121044663711	0.00857399855469461	-0.498251588731538
ENSDARP00000027385	hnrnph1l heterogeneous nuclear ribonucleoprotein H1, like	XP_037117522.1	LOW QUALITY PROTEIN: heterogeneous nuclear ribonucleoprotein H-like	g_1388_ctg.000011F_4620323	ctg.000011F	4620323	4626471	1416	0.148654422551064	5.83730555492112	3.56448780495158	0.00057257952716474	0.00826740220100561	-0.499535322006673
ENSDARP00000143071	taldo1 transaldolase 1	XP_037103879.1	transaldolase	g_11568_ctg.000015F_2481273	ctg.000015F	2481273	2489036	1074	0.144075453245966	7.19142052520726	3.55894751751986	0.000583329923657951	0.0084012964787368	-0.500503434550656
ENSDARP00000126758	si:ch211-286b5.5 si:ch211-286b5.5	XP_037101826.1	guanine nucleotide-binding protein G(I)/G(S)/G(O) subunit gamma-10	g_27917_ctg.000154F_261999	ctg.000154F	261999	262671	216	-0.178050948847522	4.48983783988727	-3.54055238699983	0.000620409048088645	0.00873885038378073	-0.510390022932333
ENSDARP00000117628	anxa4 annexin A4	XP_037122535.1	annexin A4	g_9892_ctg.000070F_133357	ctg.000070F	133357	138784	1155	0.203200791623821	7.11895176653791	3.55677457499738	0.000587598195983132	0.00842947675334602	-0.510551547565615
ENSDARP00000117475	tnksa tankyrase, TRF1-interacting ankyrin-related ADP-ribose polymerase a	XP_037121567.1	poly [ADP-ribose] polymerase tankyrase-1 isoform X1	g_6082_ctg.000017F_2680901	ctg.000017F	2680901	2705986	3795	-0.209661363298281	5.7505371582566	-3.55920845502992	0.000582819345066226	0.0084012964787368	-0.513157524206958
ENSDARP00000147377	CU655842.1 chloride channel CLIC-like 1	XP_037104774.1	chloride channel CLIC-like protein 1	g_7265_ctg.000000F_3976436	ctg.000000F	3976436	3980834	1692	0.157619945644911	3.96022801971331	3.52768626260029	0.000647655376735333	0.00902147378601696	-0.514416161847886
ENSDARP00000116815	phldb2b pleckstrin homology-like domain, family B, member 2b	XP_037135211.1	pleckstrin homology-like domain family B member 2 isoform X5	g_504_ctg.000024F_2203309	ctg.000024F	2203309	2223217	4002	-0.159380525636727	5.52721192446949	-3.55653294008683	0.000588074655538107	0.00842947675334602	-0.517368928048601
ENSDARP00000097487	sec24b SEC24 homolog B, COPII coat complex component	XP_037117405.1	protein transport protein Sec24B	g_11992_ctg.000011F_1192079	ctg.000011F	1192079	1202558	3501	-0.12455988225008	4.88831409060491	-3.54455585747845	0.000612154398890427	0.00867564049627478	-0.524914837296894
ENSDARP00000120865	znf532 zinc finger protein 532	XP_037121601.1	zinc finger protein 532	g_27269_ctg.000070F_402455	ctg.000070F	402455	408059	3207	-0.345887358426653	4.33470672563799	-3.53250984877728	0.000637310712035074	0.00890430679363059	-0.525126881703579
ENSDARP00000123694	def6b DEF6 guanine nucleotide exchange factor b	XP_037131564.1	differentially expressed in FDCP 6 homolog	g_16251_ctg.000036F_880840	ctg.000036F	880840	903279	3483	-0.169241547703165	4.24869829813909	-3.52975321266021	0.00064320332023406	0.00896849997880348	-0.527080518019742
ENSDARP00000047211	cpsf2 cleavage and polyadenylation specific factor 2	XP_037100540.1	cleavage and polyadenylation specificity factor subunit 2	g_1383_ctg.000137F_161457	ctg.000137F	161457	165768	2361	0.175071686550744	5.45558797182242	3.55149781971001	0.000598086494884268	0.00852875045026916	-0.529448813345273
ENSDARP00000004660	enpp4 ectonucleotide pyrophosphatase/phosphodiesterase 4	XP_037133405.1	bis(5'-adenosyl)-triphosphatase enpp4	g_9_ctg.000091F_266443	ctg.000091F	266443	272330	1554	-0.202035740071908	3.3052417157861	-3.50481944664222	0.000698890676466172	0.00957113118672901	-0.529476899980675
ENSDARP00000099342	eif2b5 eukaryotic translation initiation factor 2B, subunit 5 epsilon	XP_037131077.1	translation initiation factor eIF-2B subunit epsilon	g_16275_ctg.000130F_648598	ctg.000130F	648598	653152	2112	0.137597380613256	4.86684630827648	3.53915056773685	0.000623324206612546	0.00876204871512936	-0.540058456777812
ENSDARP00000114485	ghrb growth hormone receptor b	XP_037122289.1	growth hormone receptor b isoform X1	g_11203_ctg.000120F_45051	ctg.000120F	45051	83145	1815	-0.738532607503187	3.79482372410642	-3.50873413546929	0.00068985621278919	0.00948170846667298	-0.543252056688897
ENSDARP00000157014	zgc:92140 zgc:92140	XP_037106004.1	uncharacterized protein C1orf21 homolog	g_24514_ctg.000000F_8866519	ctg.000000F	8866519	8870720	357	0.153387487159819	4.04820410703326	3.519064142557	0.000666542681207728	0.00923079677329497	-0.545118998434202
ENSDARP00000124066	fer fer (fps/fes related) tyrosine kinase	XP_037122017.1	LOW QUALITY PROTEIN: tyrosine-protein kinase Fer	g_25446_ctg.000263F_35236	ctg.000263F	35236	40365	2481	0.101681685194945	5.96278648267048	3.54970674729145	0.000601686561956752	0.0085624149465689	-0.546186428390762
ENSDARP00000116117	cep104 centrosomal protein 104	XP_037135683.1	centrosomal protein of 104 kDa	g_17175_ctg.000082F_918837	ctg.000082F	918837	934743	2715	-0.193350972231444	3.32788797905277	-3.49832053593082	0.000714136157820309	0.00970298272247889	-0.547075121184227
ENSDARP00000117416	babam2 BRISC and BRCA1 A complex member 2	XP_037098370.1	BRISC and BRCA1-A complex member 2	g_21041_ctg.000003F_5938357	ctg.000003F	5938357	5966445	1152	-0.158122731348159	3.4059793325343	-3.49999458104784	0.000710179359771914	0.00968778017531386	-0.548629996057999
ENSDARP00000130577	tomm20b translocase of outer mitochondrial membrane 20b	XP_037104694.1	mitochondrial import receptor subunit TOM20 homolog isoform X1	g_6601_ctg.000083F_991899	ctg.000083F	991899	992981	444	0.158424505062817	7.10412267147075	3.54371273910652	0.000613884125597712	0.00868518353458058	-0.551253989510897
ENSDARP00000016772	dnajc5gb DnaJ (Hsp40) homolog, subfamily C, member 5 gamma b	XP_037097300.1	dnaJ (Hsp40) homolog, subfamily C, member 5 gamma b	g_26508_ctg.000003F_4634790	ctg.000003F	4634790	4637700	702	0.228202805536588	4.06098087113284	3.51570691303523	0.000674036662936941	0.00930676668714021	-0.553942683945515
ENSDARP00000108126	nagpa N-acetylglucosamine-1-phosphodiester alpha-N-acetylglucosaminidase	XP_037129930.1	N-acetylglucosamine-1-phosphodiester alpha-N-acetylglucosaminidase	g_15263_ctg.000001F_1544714	ctg.000001F	1544714	1553374	2430	-0.620184401255449	4.47961133736386	-3.52422398440934	0.000655178152750153	0.00909874544191117	-0.554651935774348
ENSDARP00000091365	pdia5 protein disulfide isomerase family A, member 5	XP_037096175.1	protein disulfide-isomerase A5	g_7585_ctg.000009F_1897981	ctg.000009F	1897981	1914646	1620	0.241160814736632	5.69381532180497	3.54170706583522	0.000618017513971137	0.00872294791425248	-0.566639676974463
ENSDARP00000112336	fbxo42 F-box protein 42	XP_037108821.1	F-box only protein 42 isoform X1	g_9681_ctg.000005F_1093511	ctg.000005F	1093511	1098068	2304	0.10116998816395	5.04536304717148	3.53273636814108	0.000636828776993833	0.00890430679363059	-0.568630595671952
ENSDARP00000101100	ywhabb tyrosine 3-monooxygenase/tryptophan 5-monooxygenase activation protein, beta polypeptide b	XP_037107026.1	14-3-3 protein beta/alpha-like	g_8978_ctg.000014F_3842486	ctg.000014F	3842486	3844244	735	0.207516069655327	8.27666474413315	3.52689543376677	0.000649366450426546	0.00903619900502922	-0.569961813677382
ENSDARP00000047054	trim55a tripartite motif containing 55a	XP_037132574.1	E3 ubiquitin-protein ligase TRIM63-like	g_19049_ctg.000067F_392483	ctg.000067F	392483	394615	1224	0.270496659275407	5.24135756706061	3.53538844818689	0.00063121185638716	0.00886390795890017	-0.57029234306109
ENSDARP00000118096	ccdc167 coiled-coil domain containing 167	XP_037100207.1	coiled-coil domain-containing protein 167	g_6883_ctg.000193F_270006	ctg.000193F	270006	270609	324	0.376801983591751	3.36717715586256	3.49108718671793	0.000731473399725195	0.0098996076762025	-0.573097281887056
ENSDARP00000110979	trarg1a trafficking regulator of GLUT4 (SLC2A4) 1a	XP_037124506.1	trafficking regulator of GLUT4 1	g_25773_ctg.000078F_996095	ctg.000078F	996095	1001298	567	-0.215187475712534	3.08810595706724	-3.48388966197875	0.000749118406040377	0.0100109459716305	-0.575759423324031
ENSDARP00000055540	gskip gsk3b interacting protein	XP_037097707.1	GSK3-beta interaction protein	g_22299_ctg.000003F_1075531	ctg.000003F	1075531	1077318	588	-0.220665124965694	3.01120576221684	-3.48308839392911	0.000751107394721661	0.0100264273569677	-0.576772455593209
ENSDARP00000081860	bcl11aa BAF chromatin remodeling complex subunit BCL11A a	XP_037127045.1	BAF chromatin remodeling complex subunit BCL11A a	g_6172_ctg.000004F_6668490	ctg.000004F	6668490	6698281	2727	-0.315117595901294	4.63917253746471	-3.51932323883176	0.000665967611126906	0.00923079677329497	-0.586088906471968
ENSDARP00000063591	prkcz protein kinase C, zeta	XP_037101941.1	protein kinase C zeta type isoform X1	g_6141_ctg.000026F_1484597	ctg.000026F	1484597	1516695	1797	-0.204397151366324	3.83119066909937	-3.49886292044229	0.00071285189685767	0.00969747190857105	-0.592970835148852
ENSDARP00000093437	rpp25l ribonuclease P/MRP 25 subunit-like	XP_037128903.1	ribonuclease P protein subunit p25-like protein	g_7760_ctg.000001F_956531	ctg.000001F	956531	958565	672	0.27259301795306	3.75072223283322	3.4934573075214	0.000725749300935877	0.00983176847091367	-0.595947020484324
ENSDARP00000135567	uap1 UDP-N-acetylglucosamine pyrophosphorylase 1	XP_037106155.1	UDP-N-acetylhexosamine pyrophosphorylase isoform X1	g_2760_ctg.000000F_6315627	ctg.000000F	6315627	6323447	1653	0.354767767671675	6.16511853613571	3.53275136289888	0.000636796886801835	0.00890430679363059	-0.598945839428024
ENSDARP00000125179	si:ch211-214j24.10 si:ch211-214j24.10	XP_037099608.1	uncharacterized protein	g_20002_ctg.000013F_2637211	ctg.000013F	2637211	2638876	876	0.302139838308403	4.93288334601666	3.51899738665537	0.000666690923414993	0.00923079677329497	-0.604081490737047
ENSDARP00000100701	si:dkey-219c3.2 si:dkey-219c3.2	XP_037104352.1	transcription initiation factor TFIID subunit 4-like isoform X1	g_2223_ctg.000075F_327712	ctg.000075F	327712	373040	3270	-0.165155934837867	3.57789929058993	-3.48724393715497	0.000740845892033865	0.00995817950984819	-0.604257912276218
ENSDARP00000129981	si:ch1073-13h15.3 si:ch1073-13h15.3	XP_037134723.1	inactive all-trans-retinol 13,14-reductase	g_5807_ctg.000066F_966666	ctg.000066F	966666	970423	1842	-1.05113716101199	4.75970099385512	-3.50091224463838	0.000708019145596657	0.00967696197216083	-0.614726144577433
ENSDARP00000094731	zbtb12.2 zinc finger and BTB domain containing 12, tandem duplicate 2	XP_037120403.1	zinc finger and BTB domain-containing protein 12-like	g_8551_ctg.000278F_40435	ctg.000278F	40435	42905	1680	-0.21877798698875	3.78988565382148	-3.48776025107923	0.000739580207469072	0.00995817950984819	-0.615188292433698
ENSDARP00000121167	zgc:136439 zgc:136439	XP_037095579.1	uncharacterized protein zgc:136439	g_22679_ctg.000009F_265074	ctg.000009F	265074	266626	822	0.198449373127886	4.591915065225	3.50768508261259	0.000692266381270828	0.00949839561191547	-0.618152996428019
ENSDARP00000128237	ap5z1 adaptor related protein complex 5 subunit zeta 1	XP_037111746.1	AP-5 complex subunit zeta-1 isoform X1	g_878_ctg.000010F_983258	ctg.000010F	983258	988035	2499	-0.181466962960095	4.90472608259579	-3.5130373483665	0.000680052357436662	0.00936885690434675	-0.620329914127352
ENSDARP00000127379	dnmbp dynamin binding protein	XP_037134490.1	dynamin-binding protein isoform X1	g_1714_ctg.000008F_5878616	ctg.000008F	5878616	5882053	2298	-0.268774061693439	3.17857073358563	-3.46986557455546	0.000784658399269208	0.0101902347378777	-0.620499987685868
ENSDARP00000097870	fbxl14a F-box and leucine-rich repeat protein 14a	XP_037111102.1	F-box/LRR-repeat protein 14-like	g_25834_ctg.000045F_1262309	ctg.000045F	1262309	1263520	1212	0.185477800996085	3.10969707462189	3.46697324210245	0.000792183269602651	0.0102398394942651	-0.627077340391205
ENSDARP00000029568	pip4p1b phosphatidylinositol-4,5-bisphosphate 4-phosphatase 1b	XP_037132490.1	type I phosphatidylinositol 4,5-bisphosphate 4-phosphatase-A isoform X1	g_11556_ctg.000016F_1969050	ctg.000016F	1969050	1972722	813	-0.156149925195274	3.61959408701007	-3.47884477218868	0.000761724658642896	0.0100923997907875	-0.628602796773101
ENSDARP00000060549	ndufb9 NADH:ubiquinone oxidoreductase subunit B9	XP_037120143.1	NADH dehydrogenase [ubiquinone] 1 beta subcomplex subunit 9	g_25752_ctg.000018F_97916	ctg.000018F	97916	99546	528	0.146770478032354	7.38098501030005	3.50853966189909	0.000690302411164642	0.00948170846667298	-0.648261852213826
ENSDARP00000103672	si:dkeyp-23e4.3 si:dkeyp-23e4.3	XP_037125969.1	rho GTPase-activating protein 7	g_16952_ctg.000104F_99571	ctg.000104F	99571	109858	3108	-0.545292703070943	5.20690681655156	-3.50886907293117	0.000689546773539749	0.00948170846667298	-0.648627204011514
ENSDARP00000117393	adamts6 ADAM metallopeptidase with thrombospondin type 1 motif, 6	XP_037121164.1	A disintegrin and metalloproteinase with thrombospondin motifs 6	g_12790_ctg.000085F_1379547	ctg.000085F	1379547	1400641	3351	-0.26956679327311	3.19012982131114	-3.45965112797115	0.000811538179421469	0.0104162620236023	-0.648830366423824
ENSDARP00000063922	zpr1 ZPR1 zinc finger	XP_037107653.1	zinc finger protein ZPR1	g_24499_ctg.000014F_3222003	ctg.000014F	3222003	3223367	1365	0.228275712758347	5.90450362380998	3.51563484692255	0.000674198397295365	0.00930676668714021	-0.649417996068664
ENSDARP00000113934	si:dkey-11o1.3 si:dkey-11o1.3	XP_037129275.1	carcinoembryonic antigen-related cell adhesion molecule 20-like	g_11328_ctg.000167F_274058	ctg.000167F	274058	276158	960	1.68020345158157	1.04852532186065	3.97103248707113	0.000139127578233468	0.00362729221892464	-0.651605837879256
ENSDARP00000103061	nhsa Nance-Horan syndrome a (congenital cataracts and dental anomalies)	XP_037105559.1	Nance-Horan syndrome protein-like isoform X1	g_22015_ctg.000000F_1260018	ctg.000000F	1260018	1269559	3663	-0.165859974053413	4.79166842359392	-3.49975600134252	0.000710742003280142	0.00968778017531386	-0.655426231329034
ENSDARP00000106880	usp43b ubiquitin specific peptidase 43b	XP_037112145.1	ubiquitin carboxyl-terminal hydrolase 43	g_3117_ctg.000010F_2633082	ctg.000010F	2633082	2659403	3504	-0.22904110842417	3.83833375763577	-3.47389698856831	0.000774282391369186	0.0101520180212445	-0.660365708845524
ENSDARP00000022302	hsp90aa1.1 heat shock protein 90, alpha (cytosolic), class A member 1, tandem duplicate 1	XP_037100028.1	heat shock protein HSP 90-alpha 1	g_16219_ctg.000047F_1622048	ctg.000047F	1622048	1629892	3369	0.417468558917005	9.35382897415011	3.487473225163	0.000740283566664002	0.00995817950984819	-0.660705035513645
ENSDARP00000120014	foxp2 forkhead box P2	XP_037099197.1	forkhead box protein P2 isoform X1	g_22116_ctg.000013F_4581226	ctg.000013F	4581226	4615900	2271	-0.248654290729031	3.93904906577013	-3.47659956923344	0.000767399107703886	0.0101375916541609	-0.663072739656945
ENSDARP00000052870	pop7 POP7 homolog, ribonuclease P/MRP subunit	XP_037116397.1	ribonuclease P protein subunit p20	g_28186_ctg.000155F_56150	ctg.000155F	56150	56611	462	0.213422127968568	4.20153322474472	3.48254716890984	0.000752453695844224	0.0100264273569677	-0.665224413025942
ENSDARP00000117990	psmb4 proteasome 20S subunit beta 4	XP_037120066.1	proteasome subunit beta type-4	g_10004_ctg.000079F_1154029	ctg.000079F	1154029	1156206	777	0.246353862140306	6.8136742742186	3.50741330351822	0.000692892081112374	0.00949839561191547	-0.669454799527019
ENSDARP00000114018	prmt3 protein arginine methyltransferase 3	XP_037102473.1	protein arginine N-methyltransferase 3 isoform X1	g_18097_ctg.000042F_1203626	ctg.000042F	1203626	1228697	1575	0.289276168440187	3.96554706435292	3.47386323686031	0.000774368721551	0.0101520180212445	-0.6727530827495
ENSDARP00000089676	tns2b tensin 2b	XP_037106882.1	tensin-2-like isoform X1	g_6590_ctg.000014F_645372	ctg.000014F	645372	659438	4257	-0.223147261040421	5.07294913517611	-3.4987881691127	0.000713028763866565	0.00969747190857105	-0.672765550205569
ENSDARP00000118918	prdm4 PR domain containing 4	XP_037099066.1	PR domain zinc finger protein 4	g_17606_ctg.000013F_3363588	ctg.000013F	3363588	3367269	2580	-0.296506194695165	2.93628631029761	-3.44836962225251	0.000842233626394305	0.0106163330025025	-0.675039271287081
ENSDARP00000129945	thbs4a thrombospondin 4a	XP_037115817.1	thrombospondin-4a	g_26956_ctg.000006F_3100726	ctg.000006F	3100726	3109049	2838	0.383585561912759	5.16302147306809	3.49968312153952	0.000710913959890596	0.00968778017531386	-0.675122718796241
ENSDARP00000123466	trpm3 transient receptor potential cation channel, subfamily M, member 3	XP_037114409.1	transient receptor potential cation channel subfamily M member 3 isoform X9	g_11417_ctg.000058F_1118240	ctg.000058F	1118240	1154135	5091	-0.415038685093501	3.36611544628918	-3.45189977350613	0.000832512893716331	0.0105568870294948	-0.684641106813568
ENSDARP00000106387	phyh phytanoyl-CoA 2-hydroxylase	XP_037098926.1	phytanoyl-CoA dioxygenase, peroxisomal	g_11827_ctg.000013F_2913467	ctg.000013F	2913467	2915605	999	0.366341784397433	3.78759203962542	3.46492636040355	0.000797549615714416	0.0102899538654919	-0.686176199790565
ENSDARP00000078255	vps16 vacuolar protein sorting 16 homolog	XP_037098553.1	vacuolar protein sorting-associated protein 16 homolog	g_27204_ctg.000074F_964810	ctg.000074F	964810	970490	2511	0.109078783026135	4.6136562065924	3.4842803392135	0.000748150430193256	0.0100083644556095	-0.689601721234629
ENSDARP00000151266	ints7 integrator complex subunit 7	XP_037100209.1	integrator complex subunit 7	g_2203_ctg.000035F_2034820	ctg.000035F	2034820	2040625	2889	-0.157083624740829	4.59717370222832	-3.48447986798409	0.000747656515667741	0.0100083644556095	-0.689620000151376
ENSDARP00000094525	fam131bb family with sequence similarity 131 member Bb	XP_037129200.1	myb-like protein P isoform X1	g_5465_ctg.000088F_1126472	ctg.000088F	1126472	1142998	1392	-0.319873045747899	4.20154382023494	-3.4752258991506	0.000770890505761522	0.0101466609335972	-0.689635756509255
ENSDARP00000132221	LO017843.1 histamine H3 receptor	XP_037105001.1	histamine H3 receptor	g_3512_ctg.000000F_7589232	ctg.000000F	7589232	7595237	1257	-0.369092356032541	2.87518060086976	-3.44374360292327	0.000855133915604552	0.0107297109443261	-0.690078698976499
ENSDARP00000131172	msh6 mutS homolog 6 (E. coli)	XP_037127483.1	LOW QUALITY PROTEIN: DNA mismatch repair protein Msh6	g_11475_ctg.000004F_4125500	ctg.000004F	4125500	4153068	5331	0.368953103973299	3.90544676353954	3.4676324578823	0.000790462251145861	0.010227160474095	-0.690776913888274
ENSDARP00000062376	taf1b TATA box binding protein (Tbp)-associated factor, RNA polymerase I, B	XP_037100987.1	TATA box-binding protein-associated factor RNA polymerase I subunit B	g_7986_ctg.000047F_623946	ctg.000047F	623946	626782	1719	-0.214581809174042	4.187597103728	-3.47286746946304	0.000776919785076268	0.0101758081423544	-0.691780372035774
ENSDARP00000063156	slc26a11 solute carrier family 26 member 11	XP_037095556.1	sodium-independent sulfate anion transporter isoform X1	g_4625_ctg.000154F_242584	ctg.000154F	242584	254194	3852	1.03615336530451	7.0315218518861	3.49608090955554	0.000719462316595708	0.00976574684746511	-0.694370296290389
ENSDARP00000127503	si:dkey-210j14.5 si:dkey-210j14.5	XP_037113243.1	zinc finger protein 235	g_18387_ctg.000023F_165093	ctg.000023F	165093	166563	1131	-0.192239252215046	3.0346677338865	-3.44067639554568	0.000863789614718013	0.0107951087531825	-0.696707961299703
ENSDARP00000113026	aff3 AF4/FMR2 family, member 3	XP_037095664.1	AF4/FMR2 family member 3	g_24326_ctg.000009F_2287913	ctg.000009F	2287913	2301546	3444	-0.173244842064657	4.54350047138687	-3.47832234993673	0.000763041467128455	0.0100923997907875	-0.702772550048195
ENSDARP00000147432	lpin1 lipin 1	XP_037103380.1	phosphatidate phosphatase LPIN1 isoform X1	g_1547_ctg.000025F_1983875	ctg.000025F	1983875	1990881	2739	-1.19582723127872	5.35282774747405	-3.49071140527977	0.000732384855625044	0.0099022445548208	-0.703067679119965
ENSDARP00000013248	rnf150b ring finger protein 150b	XP_037118606.1	RING finger protein 150-like	g_3470_ctg.000065F_1592406	ctg.000065F	1592406	1595791	1329	0.115810510117591	4.24689269046769	3.47021796186203	0.000783746226020237	0.0101902347378777	-0.706078342160342
ENSDARP00000061350	tnfrsf19 tumor necrosis factor receptor superfamily, member 19	XP_037124163.1	tumor necrosis factor receptor superfamily member 19-like isoform X1	g_8448_ctg.000031F_2259206	ctg.000031F	2259206	2269181	1029	-0.198483754175975	4.65552570874948	-3.47824057695459	0.000763247776912213	0.0100923997907875	-0.708759209419105
ENSDARP00000097767	nol7 nucleolar protein 7	XP_037132844.1	nucleolar protein 7	g_26923_ctg.000016F_2416690	ctg.000016F	2416690	2417786	594	0.185012026101171	5.4142131597195	3.49023088746583	0.000733551910281975	0.00990832873536299	-0.712049294597721
ENSDARP00000017551	dnajc28 DnaJ (Hsp40) homolog, subfamily C, member 28	XP_037128856.1	dnaJ homolog subfamily C member 28	g_18911_ctg.000001F_910470	ctg.000001F	910470	911603	1134	-0.287493658682754	3.09386146780622	-3.43475054179007	0.000880746677509992	0.0108998172764549	-0.715073637774699
ENSDARP00000119367	zdhhc16a zinc finger DHHC-type containing 16a	XP_037127670.1	palmitoyltransferase ZDHHC16A isoform X1	g_11779_ctg.000004F_4654711	ctg.000004F	4654711	4658588	1224	-0.199525108573333	3.25355721032552	-3.43815637980819	0.000870962814199195	0.0108325510050445	-0.716089528572966
ENSDARP00000114806	socs6b suppressor of cytokine signaling 6b	XP_037135668.1	suppressor of cytokine signaling 6	g_14643_ctg.000140F_51331	ctg.000140F	51331	52941	1611	-0.157913815069437	3.19825369134657	-3.43706380528016	0.00087409021865204	0.0108616714400485	-0.717776841001694
ENSDARP00000010878	igf2bp3 insulin-like growth factor 2 mRNA binding protein 3	XP_037120544.1	insulin-like growth factor 2 mRNA-binding protein 3 isoform X1	g_6648_ctg.000209F_41379	ctg.000209F	41379	53190	1743	0.228694269515112	4.98417877149876	3.48261563518947	0.000752283259810267	0.0100264273569677	-0.719003109587083
ENSDARP00000123088	tns2a tensin 2a	XP_037101917.1	tensin-2 isoform X1	g_5080_ctg.000082F_18885	ctg.000082F	18885	51480	5004	-0.286465787099969	6.72981628316269	-3.48976745374302	0.000734679134031346	0.0099138635488722	-0.721198228322111
ENSDARP00000055871	dnajc15 DnaJ (Hsp40) homolog, subfamily C, member 15	XP_037095692.1	dnaJ homolog subfamily C member 15	g_20391_ctg.000053F_31542	ctg.000053F	31542	33701	459	0.255337193440172	3.28632958244434	3.43597824614427	0.00087720801377095	0.0108845273300419	-0.723709815259864
ENSDARP00000005930	uqcrc2b ubiquinol-cytochrome c reductase core protein 2b	XP_037133766.1	cytochrome b-c1 complex subunit 2, mitochondrial isoform X1	g_11396_ctg.000008F_3490491	ctg.000008F	3490491	3494016	1365	0.148361323212336	7.63979559674783	3.47967088519723	0.000759646745800569	0.0100923997907875	-0.726758709048853
ENSDARP00000126649	si:dkeyp-118b1.2	XP_037134927.1	ataxin-7-like protein 3	g_27085_ctg.000066F_1139882	ctg.000066F	1139882	1141203	606	-0.196477669704812	4.26228951206466	-3.46327867827845	0.000801894249018591	0.010326723889039	-0.727046137794012
ENSDARP00000099679	scly selenocysteine lyase	XP_037106319.1	selenocysteine lyase	g_1189_ctg.000000F_8093033	ctg.000000F	8093033	8095544	1311	0.294454644152532	3.9028192544556	3.45322377338236	0.000828894422024047	0.0105369485957022	-0.728284198253775
ENSDARP00000023819	mccc2 methylcrotonoyl-CoA carboxylase 2 (beta)	XP_037113855.1	methylcrotonoyl-CoA carboxylase beta chain, mitochondrial	g_5603_ctg.000058F_374675	ctg.000058F	374675	379835	1695	0.110063785768801	5.92646615017862	3.48842035163379	0.000737965017532261	0.00994848840220565	-0.731848787722762
ENSDARP00000114877	glmna glomulin, FKBP associated protein a	XP_037132042.1	glomulin, FKBP associated protein a isoform X1	g_5371_ctg.000027F_1021150	ctg.000027F	1021150	1024706	1800	0.232093103980275	3.86374693545877	3.45095153606229	0.000835113553735237	0.0105653110374436	-0.731900004215167
ENSDARP00000006875	dpp3 dipeptidyl-peptidase 3	XP_037125471.1	dipeptidyl peptidase 3	g_397_ctg.000007F_1678806	ctg.000007F	1678806	1687668	3624	0.270328929477174	6.83114655622201	3.48628047738755	0.000743213169614842	0.00998029113482788	-0.731924275579446
ENSDARP00000052473	tipin timeless interacting protein	XP_037103172.1	TIMELESS-interacting protein isoform X1	g_24537_ctg.000184F_207175	ctg.000184F	207175	210538	786	0.479120654732535	2.95708513722685	3.42728760186169	0.000902548295459095	0.0110366480943839	-0.734986043339115
ENSDARP00000069513	rps11 ribosomal protein S11	XP_037112916.1	40S ribosomal protein S11	g_2179_ctg.000023F_597275	ctg.000023F	597275	600037	498	0.21159655336503	9.75624743598762	3.45881074992578	0.000813787887668541	0.0104216135605226	-0.735698760224277
ENSDARP00000103920	gnpat glyceronephosphate O-acyltransferase	XP_037100114.1	dihydroxyacetone phosphate acyltransferase	g_1823_ctg.000047F_1349449	ctg.000047F	1349449	1353041	1998	0.210737224588158	4.7608635138832	3.47126720511828	0.000781036121002311	0.0101861264361687	-0.736987408924888
ENSDARP00000127550	itga11b integrin, alpha 11b	XP_037097735.1	integrin alpha-11-like isoform X1	g_20791_ctg.000003F_6636343	ctg.000003F	6636343	6644775	3597	0.482105808357174	4.75580000952858	3.47064815790487	0.000782633996030422	0.0101902347378777	-0.738589024764349
ENSDARP00000087219	cdk4 cyclin-dependent kinase 4	XP_037108211.1	cyclin-dependent kinase 4	g_1639_ctg.000041F_328943	ctg.000041F	328943	335579	978	0.348871484977644	4.03503336265411	3.45181142604271	0.000832754874956527	0.0105568870294948	-0.740235349984022
ENSDARP00000137017	ndst1b N-deacetylase/N-sulfotransferase (heparan glucosaminyl) 1b	XP_037118038.1	LOW QUALITY PROTEIN: bifunctional heparan sulfate N-deacetylase/N-sulfotransferase 1-like	g_8657_ctg.000030F_2701723	ctg.000030F	2701723	2711798	2841	-0.16298699428032	5.819946318737	-3.48425994465969	0.000748200932308915	0.0100083644556095	-0.742570409305878
ENSDARP00000122841	rpl17 ribosomal protein L17	XP_037122670.1	60S ribosomal protein L17	g_19731_ctg.000263F_217755	ctg.000263F	217755	224713	4296	0.182538132248579	10.2829647416418	3.45123512628874	0.000834334970782435	0.0105653110374436	-0.744237862928384
ENSDARP00000064737	atp5if1b ATP synthase inhibitory factor subunit 1b	XP_037097759.1	ATPase inhibitor B, mitochondrial	g_22668_ctg.000003F_2653300	ctg.000003F	2653300	2654301	324	0.143289425717495	6.39396744426929	3.48442200186106	0.00074779972608463	0.0100083644556095	-0.744616215713446
ENSDARP00000108088	top2b DNA topoisomerase II beta	XP_037119340.1	DNA topoisomerase 2-beta isoform X1	g_23057_ctg.000062F_100560	ctg.000062F	100560	122804	6456	-0.142043121398969	7.44328288569463	-3.47513671229258	0.000771117705225465	0.0101466609335972	-0.744763822287831
ENSDARP00000089291	fzd10 frizzled class receptor 10	XP_037115191.1	frizzled-10	g_14529_ctg.000060F_1547908	ctg.000060F	1547908	1549659	1752	-0.211768663249638	3.4988182773425	-3.43462680991759	0.000881104059762641	0.0108998172764549	-0.745814850782888
ENSDARP00000122528	adpgk ADP-dependent glucokinase	XP_037110789.1	ADP-dependent glucokinase isoform X1	g_12540_ctg.000055F_130755	ctg.000055F	130755	137034	2043	0.187051643807379	4.9423662021968	3.472070533892	0.000778967166774242	0.0101861264361687	-0.746093036254665
ENSDARP00000006732	znf330 zinc finger protein 330	XP_037120793.1	zinc finger protein 330	g_11608_ctg.000046F_1286327	ctg.000046F	1286327	1289010	987	0.136703530181315	5.59722200527047	3.48101912317928	0.00075626701603755	0.0100578417975042	-0.746948922938722
ENSDARP00000116175	stau2 staufen double-stranded RNA binding protein 2	XP_037135476.1	double-stranded RNA-binding protein Staufen homolog 2 isoform X1	g_22913_ctg.000140F_371551	ctg.000140F	371551	419614	1395	-0.165962403193401	5.70928325306108	-3.48161849079841	0.000754769094415474	0.01004759089271	-0.748493242615679
ENSDARP00000090212	lyst lysosomal trafficking regulator	XP_037128425.1	lysosomal-trafficking regulator isoform X1	g_5599_ctg.000004F_2777445	ctg.000004F	2777445	2818610	11397	-0.194790275317871	5.22505399970298	-3.4759603474217	0.000769021931088744	0.0101455596989138	-0.750609974049176
ENSDARP00000153723	ndst3 N-deacetylase/N-sulfotransferase (heparan glucosaminyl) 3	XP_037109793.1	bifunctional heparan sulfate N-deacetylase/N-sulfotransferase 4 isoform X1	g_962_ctg.000019F_3189220	ctg.000019F	3189220	3221613	2661	-0.322323329666295	4.33415016587211	-3.45653143424751	0.000819919286125097	0.0104734471859645	-0.751167497200892
ENSDARP00000132213	apoa4a apolipoprotein A-IV a	XP_037129301.1	apolipoprotein A-IV-like	g_7544_ctg.000124F_337646	ctg.000124F	337646	340160	822	0.913572354978425	6.8821160667282	3.47933491058566	0.000760491173180101	0.0100923997907875	-0.753207636664957
ENSDARP00000118361	arhgap32b Rho GTPase activating protein 32b	XP_037126356.1	rho GTPase-activating protein 32 isoform X1	g_7610_ctg.000104F_758689	ctg.000104F	758689	785018	6021	-0.114985690451736	7.52682590978515	-3.47009940052716	0.000784053016667342	0.0101902347378777	-0.757467193112819
ENSDARP00000101027	ccl44 chemokine (C-C motif) ligand 44	XP_037106661.1	chemokine (C-C motif) ligand 44	g_5840_ctg.000000F_5372901	ctg.000000F	5372901	5374684	381	-0.299304530522341	3.09732163639173	-3.42020326173348	0.000923713100539643	0.0111474826403989	-0.758280988418919
ENSDARP00000019763	etnk1 ethanolamine kinase 1	XP_037099332.1	ethanolamine kinase 1	g_7245_ctg.000013F_3807027	ctg.000013F	3807027	3822736	1272	0.228661372671569	5.44443038418372	3.4748858222958	0.000771757174787281	0.0101466609335972	-0.761022840950379
ENSDARP00000036899	ufc1 ubiquitin-fold modifier conjugating enzyme 1	XP_037122102.1	ubiquitin-fold modifier-conjugating enzyme 1	g_8912_ctg.000263F_46099	ctg.000263F	46099	46611	513	0.234560096678085	5.94264152922406	3.47851867170404	0.000762546370279705	0.0100923997907875	-0.761389848669047
ENSDARP00000147209	sp2 sp2 transcription factor	XP_037107233.1	transcription factor Sp2 isoform X1	g_21280_ctg.000083F_80145	ctg.000083F	80145	87168	2793	-0.122194701727285	5.12582697069127	-3.46924139629749	0.000786276575008505	0.010192722403443	-0.762169911410847
ENSDARP00000060398	drap1 DR1-associated protein 1 (negative cofactor 2 alpha)	XP_037116497.1	dr1-associated corepressor	g_25285_ctg.000126F_114950	ctg.000126F	114950	116994	702	0.156157411829416	4.69476715683806	3.45986765125275	0.000810959492825137	0.0104162620236023	-0.767328991746589
ENSDARP00000110440	hnrnpa0l heterogeneous nuclear ribonucleoprotein A0, like	XP_037100683.1	oocyte zinc finger protein XlCOF6 isoform X1	g_7939_ctg.000035F_270793	ctg.000035F	270793	279939	4050	-0.212807529149019	5.1506380192761	-3.4682356256239	0.000788890646270493	0.0102163926430794	-0.769372972874989
ENSDARP00000073069	hspe1 heat shock 10 protein 1	XP_037096235.1	10 kDa heat shock protein, mitochondrial isoform X2	g_11127_ctg.000009F_4766393	ctg.000009F	4766393	4768083	300	0.336127179848059	6.42472280755633	3.47578379188142	0.000769470731253561	0.0101455596989138	-0.770566645120021
ENSDARP00000099389	si:dkeyp-72g9.4 si:dkeyp-72g9.4	XP_037118304.1	uncharacterized protein	g_17850_ctg.000030F_2367967	ctg.000030F	2367967	2368707	741	-0.387854567927687	2.80033912454711	-3.41501931102963	0.000939495428684842	0.0112993574605688	-0.770789699542116
ENSDARP00000095363	pm20d1.2 peptidase M20 domain containing 1, tandem duplicate 2	XP_037102156.1	N-fatty-acyl-amino acid synthase/hydrolase PM20D1.2-like isoform X1	g_23455_ctg.000105F_191972	ctg.000105F	191972	195052	1545	0.237653186605477	5.50124019133399	3.46922264588523	0.000786325233902896	0.010192722403443	-0.777276242897788
ENSDARP00000088628	fras1 Fraser extracellular matrix complex subunit 1	XP_037114811.1	extracellular matrix protein FRAS1 isoform X1	g_25218_ctg.000071F_551362	ctg.000071F	551362	613064	12012	-0.318612935017121	5.97529094251232	-3.47192138042061	0.000779350916920001	0.0101861264361687	-0.781020677081466
ENSDARP00000009876	memo1 mediator of cell motility 1	XP_037127763.1	protein MEMO1	g_19329_ctg.000004F_3047211	ctg.000004F	3047211	3050401	894	-0.165077226090165	3.14642103845957	-3.41221259641502	0.000948145895359894	0.0113531022375069	-0.784043995337348
ENSDARP00000136032	tlk1b tousled-like kinase 1b	XP_037133108.1	serine/threonine-protein kinase tousled-like 1-B isoform X1	g_999_ctg.000130F_58725	ctg.000130F	58725	69826	2280	-0.113122040086388	6.0333703158558	-3.47112868425609	0.000781393401529806	0.0101861264361687	-0.784525433487767
ENSDARP00000064171	gpd1a glycerol-3-phosphate dehydrogenase 1a	XP_037101206.1	glycerol-3-phosphate dehydrogenase [NAD(+)], cytoplasmic	g_8452_ctg.000026F_2884286	ctg.000026F	2884286	2887372	1056	0.281387250550786	6.2803678897023	3.47114369537354	0.000781354676597269	0.0101861264361687	-0.785294269397719
ENSDARP00000140128	sult2st2 sulfotransferase family 2, cytosolic sulfotransferase 2	XP_037134957.1	sulfotransferase 2B1-like	g_27149_ctg.000066F_570854	ctg.000066F	570854	572402	858	0.318720530085605	3.9747851417865	3.43261120150854	0.000886945128868446	0.0109329239881393	-0.792301610107742
ENSDARP00000071111	ccdc43 coiled-coil domain containing 43	XP_037111575.1	coiled-coil domain-containing protein 43	g_2712_ctg.000023F_425239	ctg.000023F	425239	426777	651	0.396761929350716	5.13240711765308	3.4588439706873	0.000813698843576867	0.0104216135605226	-0.793398019647725
ENSDARP00000007647	cnr1 cannabinoid receptor 1	XP_037101328.1	cannabinoid receptor 1	g_18144_ctg.000047F_2226763	ctg.000047F	2226763	2228160	1398	-0.290476443548398	3.63989805540622	-3.42295496478712	0.000915437366445995	0.0110766318122161	-0.794103040937308
ENSDARP00000140904	ap1ar adaptor related protein complex 1 associated regulatory protein	XP_037118085.1	AP-1 complex-associated regulatory protein isoform X2	g_14082_ctg.000011F_2159262	ctg.000011F	2159262	2167490	1104	0.195181212905066	4.18611204451704	3.43587504679907	0.000877504953370001	0.0108845273300419	-0.799248744001762
ENSDARP00000142469	fam13b family with sequence similarity 13 member B	XP_037117146.1	protein FAM13B isoform X5	g_6433_ctg.000048F_1013653	ctg.000048F	1013653	1053929	2769	-0.158371991080331	6.23599143652758	-3.46576106125026	0.000795357140891139	0.0102712569839568	-0.800541552481667
ENSDARP00000094044	inka1b inka box actin regulator 1b	XP_037108302.1	PAK4-inhibitor inka2	g_25437_ctg.000005F_2132284	ctg.000005F	2132284	2134031	939	-0.2448357415107	3.10388957092206	-3.40412377450875	0.000973497238400445	0.0115403494138867	-0.801852955978063
ENSDARP00000140252	bcan brevican	XP_037129004.1	brevican core protein	g_14537_ctg.000001F_1494990	ctg.000001F	1494990	1502905	3591	-0.171601103673322	7.64920148822268	-3.45323178179941	0.000828872580300164	0.0105369485957022	-0.80476826588527
ENSDARP00000045683	porcn porcupine O-acyltransferase	XP_037098091.1	protein-serine O-palmitoleoyltransferase porcupine-like isoform X1	g_20454_ctg.000061F_432556	ctg.000061F	432556	443748	2415	-0.232501362257141	2.94038858497467	-3.40175700134586	0.000981034721442074	0.0115620306938964	-0.804768683101631
ENSDARP00000112202	plce1 phospholipase C, epsilon 1	XP_037134460.1	1-phosphatidylinositol 4,5-bisphosphate phosphodiesterase epsilon-1 isoform X1	g_1668_ctg.000008F_5619889	ctg.000008F	5619889	5650050	8115	-0.179689587884884	4.99079356256894	-3.4519425832801	0.000832395662769985	0.0105568870294948	-0.809148002391876
ENSDARP00000115848	slc25a15b solute carrier family 25 member 15b	XP_037125682.1	mitochondrial ornithine transporter 1-like isoform X1	g_10613_ctg.000028F_3059787	ctg.000028F	3059787	3061980	909	-0.157411739992459	3.13883860453094	-3.40183055316194	0.000980799656206931	0.0115620306938964	-0.811105239994496
ENSDARP00000093211	ehhadh enoyl-CoA, hydratase/3-hydroxyacyl CoA dehydrogenase	XP_037136633.1	peroxisomal bifunctional enzyme	g_9414_ctg.000022F_3335601	ctg.000022F	3335601	3338875	2142	0.451028958151741	3.55298860507363	3.41419704347254	0.000942021985423018	0.0112993574605688	-0.811611111880878
ENSDARP00000058876	rap2ab RAP2A, member of RAS oncogene family b	XP_037134177.1	ras-related protein Rap-2a-like	g_13691_ctg.000052F_1012099	ctg.000052F	1012099	1018508	552	0.218167866725659	4.42934780645942	3.43848346901975	0.000870028599903276	0.0108325510050445	-0.813203648939079
ENSDARP00000114466	nrbp1 nuclear receptor binding protein 1	XP_037100728.1	nuclear receptor-binding protein	g_2565_ctg.000047F_2117710	ctg.000047F	2117710	2121174	1602	0.13853381358555	5.6808883631609	3.45952989213626	0.000811862367883894	0.0104162620236023	-0.81439025574843
ENSDARP00000115589	serbp1a SERPINE1 mRNA binding protein 1a	XP_037106158.1	LOW QUALITY PROTEIN: plasminogen activator inhibitor 1 RNA-binding protein-like	g_13229_ctg.000000F_6296727	ctg.000000F	6296727	6300887	1260	0.186883971668895	9.93370906002251	3.4287636706755	0.000898196324213901	0.0109931592630538	-0.81792702666717
ENSDARP00000115883	grb10a growth factor receptor-bound protein 10a	XP_037120603.1	growth factor receptor-bound protein 10-like isoform X1	g_24321_ctg.000018F_2471344	ctg.000018F	2471344	2491074	2112	-0.403297988323671	5.43908408494508	-3.45403091180811	0.000826695801326365	0.0105369485957022	-0.821593275423515
ENSDARP00000074257	smap1 small ArfGAP 1	XP_037098151.1	stromal membrane-associated protein 1-like isoform X1	g_15326_ctg.000245F_48631	ctg.000245F	48631	58558	1416	0.167089333431743	5.88636187234462	3.45778521425585	0.00081654122953865	0.0104471913979306	-0.823220414340266
ENSDARP00000083350	rnmt RNA (guanine-7-) methyltransferase	XP_037115018.1	mRNA cap guanine-N7 methyltransferase	g_5535_ctg.000071F_1120439	ctg.000071F	1120439	1122152	1083	0.137442882872827	4.25342471280445	3.42976769430091	0.00089524740639805	0.0109765116784457	-0.826549917872706
ENSDARP00000002154	dhx16 DEAH (Asp-Glu-Ala-His) box polypeptide 16	XP_037130719.1	pre-mRNA-splicing factor ATP-dependent RNA helicase DHX16 isoform X1	g_3805_ctg.000001F_2216040	ctg.000001F	2216040	2221776	3168	0.156329927123076	5.72913940018057	3.45511742711882	0.000823744843168527	0.0105101627358289	-0.828787392600147
ENSDARP00000109363	wdr4 WD repeat domain 4	XP_037136558.1	tRNA (guanine-N(7)-)-methyltransferase non-catalytic subunit wdr4 isoform X3	g_5531_ctg.000133F_474584	ctg.000133F	474584	562967	1275	0.131328924012641	4.32774904281495	3.42893766625671	0.000897684627558013	0.0109931592630538	-0.834120137403335
ENSDARP00000092435	emsy EMSY transcriptional repressor, BRCA2 interacting	XP_037125069.1	BRCA2-interacting transcriptional repressor EMSY isoform X1	g_22579_ctg.000007F_4892162	ctg.000007F	4892162	4898841	3666	-0.118695713431942	5.8893816557844	-3.45356113622312	0.000827974786480106	0.0105369485957022	-0.835498683531145
ENSDARP00000094406	creb5b cAMP responsive element binding protein 5b	XP_037130324.1	cyclic AMP-responsive element-binding protein 5	g_2336_ctg.000001F_3845228	ctg.000001F	3845228	3870488	1521	-0.255232506766268	3.09827014934278	-3.39117361329117	0.00101541618345214	0.0119108835508842	-0.839897799758416
ENSDARP00000137986	scarb1 scavenger receptor class B, member 1	XP_037122624.1	scavenger receptor class B member 1 isoform X1	g_17933_ctg.000263F_236903	ctg.000263F	236903	241028	1473	-0.301584566131354	6.92149806274512	-3.44814470744507	0.00084285656834676	0.0106163330025025	-0.842793754722996
ENSDARP00000127144	hddc2 HD domain containing 2	XP_037100061.1	HD domain-containing protein 2 isoform X1	g_10147_ctg.000035F_1441421	ctg.000035F	1441421	1445814	591	0.205135725686895	3.42810401156158	3.39902740077288	0.000989795854274142	0.0116439414138773	-0.844592862897375
ENSDARP00000031013	aatf apoptosis antagonizing transcription factor	XP_037105302.1	protein AATF-like isoform X1	g_26817_ctg.000332F_41296	ctg.000332F	41296	49210	1671	0.309587427401646	4.8865071848129	3.4350884583739	0.000879771347921271	0.0108998172764549	-0.853031156181136
ENSDARP00000109870	hdac10 histone deacetylase 10	XP_037110111.1	polyamine deacetylase HDAC10	g_5399_ctg.000012F_4034480	ctg.000012F	4034480	4038832	1983	-0.625649671402736	2.37624127118726	-3.40859590599017	0.000959403287130499	0.0114482164262256	-0.854074640769194
ENSDARP00000003030	hibadhb 3-hydroxyisobutyrate dehydrogenase b	XP_037130443.1	3-hydroxyisobutyrate dehydrogenase b	g_17964_ctg.000001F_3813878	ctg.000001F	3813878	3817250	990	0.12673249126316	6.29925526498087	3.44785328555823	0.000843664359202503	0.0106163330025025	-0.854924846171161
ENSDARP00000052513	cars1 cysteinyl-tRNA synthetase 1	XP_037104239.1	LOW QUALITY PROTEIN: cysteine--tRNA ligase, cytoplasmic	g_18546_ctg.000163F_100858	ctg.000163F	100858	119252	2256	0.368032826457402	6.16366522257663	3.44732624872788	0.000845127102529512	0.0106163330025025	-0.856609913372602
ENSDARP00000084713	zgc:153901 zgc:153901	XP_037095574.1	formiminotransferase N-terminal subdomain-containing protein	g_15856_ctg.000009F_293467	ctg.000009F	293467	295973	1098	0.415278792958597	4.37636715331842	3.42052720565178	0.000922735196547567	0.011145415162495	-0.85787860706055
ENSDARP00000157449	abtb1 ankyrin repeat and BTB (POZ) domain containing 1	XP_037097205.1	ankyrin repeat and BTB/POZ domain-containing protein 1	g_17489_ctg.000061F_1505596	ctg.000061F	1505596	1509557	1431	-0.34037082422701	2.78435390449462	-3.38277251931468	0.00104351139923256	0.0121170088357945	-0.858060378249339
ENSDARP00000058092	ldlrap1b low density lipoprotein receptor adaptor protein 1b	XP_037096630.1	low density lipoprotein receptor adapter protein 1b isoform X1	g_15103_ctg.000003F_5449344	ctg.000003F	5449344	5460265	942	0.131294904766075	4.47357937377265	3.42487892081997	0.000909692588946235	0.0110555252366395	-0.858584337949063
ENSDARP00000104545	lsm8 LSM8 homolog, U6 small nuclear RNA associated	XP_037099656.1	LSM8 homolog, U6 small nuclear RNA associated	g_16175_ctg.000080F_834680	ctg.000080F	834680	835367	291	0.24142172423316	4.6471338237442	3.42603836203669	0.000906246996781984	0.0110555252366395	-0.860906038411766
ENSDARP00000018055	phc2b polyhomeotic homolog 2b (Drosophila)	XP_037107984.1	polyhomeotic-like protein 2b	g_15394_ctg.000014F_4186739	ctg.000014F	4186739	4197012	3108	-0.150006875690652	4.94902217899948	-3.43332844450106	0.000884862450820655	0.0109329239881393	-0.861550325073652
ENSDARP00000132785	gart phosphoribosylglycinamide formyltransferase	XP_037135867.1	trifunctional purine biosynthetic protein adenosine-3 isoform X2	g_902_ctg.000068F_515932	ctg.000068F	515932	521369	3036	0.18843564719052	6.65398225195505	3.44354008450663	0.000855705707095628	0.0107297109443261	-0.863959409677832
ENSDARP00000104082	sall3a spalt-like transcription factor 3a	XP_037129703.1	sal-like protein 3	g_15553_ctg.000084F_1240262	ctg.000084F	1240262	1251082	3984	-0.226448140944089	3.67540472167823	-3.39726512697919	0.000995491213738867	0.0116970217614317	-0.870554771631899
ENSDARP00000094415	idh3a isocitrate dehydrogenase (NAD(+)) 3 catalytic subunit alpha	XP_037109937.1	isocitrate dehydrogenase [NAD] subunit alpha, mitochondrial isoform X1	g_5318_ctg.000012F_1029118	ctg.000012F	1029118	1035965	2289	0.187730091244526	7.57566874800928	3.43182544258958	0.000889232056201238	0.0109513445210238	-0.870896652034455
ENSDARP00000142332	psd3l pleckstrin and Sec7 domain containing 3, like	XP_037121357.1	PH and SEC7 domain-containing protein 1 isoform X1	g_9733_ctg.000017F_1647137	ctg.000017F	1647137	1651456	2430	0.102075178691308	5.13775537622474	3.43269717883845	0.00088669523088705	0.0109329239881393	-0.873149146305212
ENSDARP00000130345	cyp24a1 cytochrome P450, family 24, subfamily A, polypeptide 1	XP_037108213.1	1,25-dihydroxyvitamin D(3) 24-hydroxylase, mitochondrial	g_682_ctg.000166F_261888	ctg.000166F	261888	267550	1578	-1.24810626160835	3.43068895550719	-3.37921340308481	0.001055632878438	0.0122166960755915	-0.874791885052331
ENSDARP00000117773	hhatlb hedgehog acyltransferase like, b	XP_037135458.1	hedgehog acyltransferase like, b	g_4942_ctg.000024F_504674	ctg.000024F	504674	510636	2340	0.229429056367445	6.18176312298532	3.43878942002918	0.000869155613674752	0.0108325510050445	-0.882154750105147
ENSDARP00000130778	nfrkb nuclear factor related to kappaB binding protein	XP_037125026.1	nuclear factor related to kappa-B-binding protein	g_12124_ctg.000007F_619031	ctg.000007F	619031	625121	3720	-0.0919609991300625	5.98219682502653	-3.43819060696717	0.000870865012222877	0.0108325510050445	-0.882847065712802
ENSDARP00000151550	CR381651.2 zinc finger protein 710b	XP_037103276.1	zinc finger protein 710	g_15836_ctg.000025F_898647	ctg.000025F	898647	908028	2334	-0.154742841985121	4.4093027420993	-3.41232197914603	0.000947807372285903	0.0113531022375069	-0.888455425126041
ENSDARP00000049169	ckap4 cytoskeleton associated protein 4	XP_037099283.1	cytoskeleton-associated protein 4-like	g_752_ctg.000490F_41518	ctg.000490F	41518	43811	1503	0.327168933440333	8.870006225433	3.41433149380637	0.000941608427159867	0.0112993574605688	-0.890555119389846
ENSDARP00000115297	tet3 tet methylcytosine dioxygenase 3	XP_037115626.1	methylcytosine dioxygenase TET3 isoform X1	g_4960_ctg.000002F_6904642	ctg.000002F	6904642	6915998	5694	-0.251585583148143	5.31195388067178	-3.43012578292002	0.000894197871352582	0.0109733802720693	-0.890730440117648
ENSDARP00000108933	adck1 aarF domain containing kinase 1	XP_037096545.1	aarF domain-containing protein kinase 1 isoform X3	g_26495_ctg.000003F_6905663	ctg.000003F	6905663	6921209	3300	0.309980863837815	5.13216839352091	3.42589822440391	0.000906662799866208	0.0110555252366395	-0.891448600436896
ENSDARP00000123219	ficd FIC domain containing	XP_037115636.1	protein adenylyltransferase FICD	g_26227_ctg.000006F_2413499	ctg.000006F	2413499	2415249	1350	0.242239113208348	3.47923862034154	3.38312513590328	0.00104231762234229	0.0121133262451856	-0.893046028405836
ENSDARP00000007584	gnmt glycine N-methyltransferase	XP_037097831.1	glycine N-methyltransferase	g_20663_ctg.000003F_6733600	ctg.000003F	6733600	6735893	1029	0.528302480718936	6.93788053843825	3.43120465808787	0.00089104275529113	0.0109638724778387	-0.89530000467022
ENSDARP00000130299	creb3l3l cAMP responsive element binding protein 3-like 3 like	XP_037115130.1	cAMP responsive element binding protein 3-like 3 like	g_9788_ctg.000006F_4993152	ctg.000006F	4993152	5002461	2886	0.203574630622489	5.10357151251689	3.42414820601817	0.000911870435960712	0.0110625335242363	-0.897745334668093
ENSDARP00000132105	pmpca peptidase (mitochondrial processing) alpha	XP_037115903.1	mitochondrial-processing peptidase subunit alpha	g_17786_ctg.000071F_1595646	ctg.000071F	1595646	1599047	1554	0.209735317066657	6.09891226884778	3.43293468368101	0.000886005254084409	0.0109329239881393	-0.899444918572594
ENSDARP00000005691.	ktn1 kinectin 1	XP_037096902.1	kinectin isoform X3	g_4451_ctg.000003F_835093	ctg.000003F	835093	846450	3819	0.159082890383058	7.61125649419287	3.42083040627853	0.000921820794127208	0.0111441117526245	-0.901579712928245
ENSDARP00000103293	qser1 glutamine and serine rich 1	XP_037102392.1	glutamine and serine-rich protein 1	g_281_ctg.000025F_2982458	ctg.000025F	2982458	3003853	6843	-0.111246559141549	6.30372977411764	-3.43047005442651	0.000893189925742066	0.0109733802720693	-0.905938319706872
ENSDARP00000149685	BX248124.3 adhesion G protein-coupled receptor A1a	XP_037128224.1	LOW QUALITY PROTEIN: adhesion G protein-coupled receptor A3	g_13459_ctg.000172F_137958	ctg.000172F	137958	197917	4122	-0.234892510829687	2.79874221677043	-3.3644242836356	0.00110743237255093	0.0126258255147762	-0.907984905683441
ENSDARP00000027643.	zgc:63587 zgc:63587	XP_037113894.1	septin-2A	g_7933_ctg.000058F_221586	ctg.000058F	221586	231253	930	0.168539522146038	6.70720461750127	3.42699522820028	0.000903412668194681	0.0110374502644687	-0.911851799974522
ENSDARP00000110531	igsf9b immunoglobulin superfamily, member 9b	XP_037113619.1	protein turtle homolog A isoform X1	g_25135_ctg.000006F_1026265	ctg.000006F	1026265	1044062	4425	-0.288605382727787	3.31011912685308	-3.37039481632692	0.0010862393714914	0.0124252116185995	-0.915468565702888
ENSDARP00000124194	slc36a1 solute carrier family 36 member 1	XP_037116943.1	proton-coupled amino acid transporter 1 isoform X1	g_20158_ctg.000048F_436262	ctg.000048F	436262	457810	1422	-0.196319850405923	3.41078204416047	-3.37434091623633	0.00107244206901743	0.012338888018054	-0.915714280600785
ENSDARP00000113465	kmt2ba lysine (K)-specific methyltransferase 2Ba	XP_037119271.1	histone-lysine N-methyltransferase 2B isoform X1	g_10577_ctg.000018F_1357531	ctg.000018F	1357531	1371684	8154	-0.11521297516668	6.71276085666548	-3.42381925316087	0.000912852459336933	0.0110647327044892	-0.91968544945443
ENSDARP00000139126	kirrel3l kirre like nephrin family adhesion molecule 3, like	XP_037130184.1	kirre like nephrin family adhesion molecule 3, like isoform X1	g_22769_ctg.000001F_4604279	ctg.000001F	4604279	4634106	2280	-0.207604864547693	4.42634300559207	-3.40161384098634	0.000981492401500974	0.0115620306938964	-0.920539538491844
ENSDARP00000120708	prpf31 PRP31 pre-mRNA processing factor 31 homolog (yeast)	XP_037128765.1	U4/U6 small nuclear ribonucleoprotein Prp31	g_24648_ctg.000088F_616739	ctg.000088F	616739	620295	1560	0.148545208440383	6.1091610566804	3.42553137993894	0.000907752116511826	0.0110555252366395	-0.921555508534028
ENSDARP00000024082	atic 5-aminoimidazole-4-carboxamide ribonucleotide formyltransferase/IMP cyclohydrolase	XP_037104449.1	bifunctional purine biosynthesis protein PURH	g_22425_ctg.000015F_3573736	ctg.000015F	3573736	3578808	1776	0.188333481955161	6.34732469413396	3.42512938744135	0.000908947217245281	0.0110555252366395	-0.922290371907054
ENSDARP00000111075	trmt1 tRNA methyltransferase 1	XP_037117139.1	tRNA (guanine(26)-N(2))-dimethyltransferase	g_10111_ctg.000083F_706188	ctg.000083F	706188	710995	2043	0.129950490339176	5.94686993590302	3.42458169590467	0.000910577856684965	0.0110565595990095	-0.923111975363763
ENSDARP00000120232	si:dkey-161j23.6 si:dkey-161j23.6	XP_037133313.1	katanin-interacting protein isoform X1	g_21252_ctg.000008F_5177128	ctg.000008F	5177128	5186642	4755	-0.225968663517663	5.32304017077831	-3.41753323996734	0.000931810447048171	0.0112353898405861	-0.92711097794442
ENSDARP00000140259	vps52 VPS52 subunit of GARP complex	XP_037119772.1	vacuolar protein sorting-associated protein 52 homolog isoform X1	g_13893_ctg.000079F_972645	ctg.000079F	972645	981918	2160	-0.104976552720665	6.16725519859358	-3.42335005915057	0.000914254867495947	0.0110720190701656	-0.927608303729877
ENSDARP00000126631	map3k5 mitogen-activated protein kinase kinase kinase 5	XP_037099976.1	mitogen-activated protein kinase kinase kinase 5	g_26531_ctg.000040F_2148127	ctg.000040F	2148127	2166826	4083	-0.349287563518071	4.72446506620241	-3.40601993338001	0.000967497863428069	0.0115050649542591	-0.92871383515726
ENSDARP00000132672	mgrn1a mahogunin, ring finger 1a	XP_037112532.1	E3 ubiquitin-protein ligase MGRN1b isoform X1	g_18260_ctg.000023F_588890	ctg.000023F	588890	592397	1644	-0.0953756284409391	5.28164887953393	-3.41475455508953	0.000940308239417538	0.0112993574605688	-0.932111220115869
ENSDARP00000098135	si:ch211-203d1.3 si:ch211-203d1.3	XP_037117416.1	protein phosphatase Slingshot homolog 3 isoform X1	g_2373_ctg.000030F_2875539	ctg.000030F	2875539	2883291	1932	0.134310274996462	4.66492923196847	3.40233364661418	0.00097919323296178	0.0115620306938964	-0.937041514610995
ENSDARP00000090987	nufip2 nuclear FMR1 interacting protein 2	XP_037124900.1	nuclear fragile X mental retardation-interacting protein 2	g_18621_ctg.000007F_1223205	ctg.000007F	1223205	1226663	1791	0.263362159332763	2.97776816837966	3.35401408112158	0.00114531612359075	0.0128598805755129	-0.940277852373585
ENSDARP00000092960	arl13b ADP-ribosylation factor-like 13b	XP_037102189.1	ADP-ribosylation factor-like protein 13B isoform X1	g_9337_ctg.000105F_322562	ctg.000105F	322562	326900	1140	0.105826612703605	5.94716772542019	3.41675155209987	0.000934193675497846	0.0112543053252217	-0.946320276220038
ENSDARP00000064312	cdc5l CDC5 cell division cycle 5-like (S. pombe)	XP_037127236.1	cell division cycle 5-like protein	g_24126_ctg.000004F_631687	ctg.000004F	631687	637382	2421	0.105640754494518	6.75171256997376	3.41435642003085	0.000941531774900819	0.0112993574605688	-0.948454715293175
ENSDARP00000120704	mcmbp minichromosome maintenance complex binding protein	XP_037127117.1	mini-chromosome maintenance complex-binding protein	g_11069_ctg.000109F_445056	ctg.000109F	445056	448960	1884	0.251338925463786	4.71942083200247	3.39892341279366	0.000990131072608617	0.0116439414138773	-0.948620653647369
ENSDARP00000139470	tcerg1a transcription elongation regulator 1a (CA150)	XP_037125463.1	transcription elongation regulator 1 isoform X1	g_14594_ctg.000007F_3690022	ctg.000007F	3690022	3696197	3138	0.105436733247554	7.10742840749438	3.41012008848731	0.00095464383771407	0.0114012692735808	-0.950045411087824
ENSDARP00000060839	med4 mediator complex subunit 4	XP_037095904.1	mediator of RNA polymerase II transcription subunit 4	g_11837_ctg.000009F_183023	ctg.000009F	183023	184430	768	0.220027464956889	4.0223009032325	3.37894359688255	0.00105655714767909	0.0122171603904851	-0.950441816614665
ENSDARP00000105704	cyp1b1 cytochrome P450, family 1, subfamily B, polypeptide 1	XP_037127063.1	cytochrome P450 1B1	g_4342_ctg.000109F_93856	ctg.000109F	93856	101732	1671	0.401981861693486	2.5892231272428	3.35200848980625	0.00115275307128685	0.0128788421333496	-0.953572166982171
ENSDARP00000024748	zgc:86598 zgc:86598	XP_037130414.1	casein kinase II subunit alpha	g_10631_ctg.000001F_4783997	ctg.000001F	4783997	4787021	1248	0.157746476108523	6.82286169305612	3.41159019201147	0.000950074309609732	0.0113565110814769	-0.954747803624976
ENSDARP00000106275	sema6dl sema domain, transmembrane domain (TM), and cytoplasmic domain, (semaphorin) 6D, like	XP_037103151.1	sema domain, transmembrane domain (TM), and cytoplasmic domain, (semaphorin) 6D, like isoform X1	g_10071_ctg.000015F_4282292	ctg.000015F	4282292	4294315	3165	-0.236974389578912	5.68976747248222	-3.41160466702	0.00095002941937249	0.0113565110814769	-0.95647171532045
ENSDARP00000117676	psmd1 proteasome 26S subunit, non-ATPase 1	XP_037105593.1	26S proteasome non-ATPase regulatory subunit 1	g_1260_ctg.000000F_3096026	ctg.000000F	3096026	3113940	2913	0.220759737517001	7.22078099307446	3.40527515665213	0.000969850149380377	0.0115231206914343	-0.960001702945713
ENSDARP00000138454	si:ch211-11n16.2 si:ch211-11n16.2	XP_037123971.1	zinc finger FYVE domain-containing protein 1	g_19330_ctg.000029F_1829011	ctg.000029F	1829011	1832947	1983	-0.3555441788178	3.01859663627481	-3.34558069170242	0.0011768946652779	0.0130307135294952	-0.962324218279175
ENSDARP00000114251	plpp3 phospholipid phosphatase 3	XP_037105829.1	phospholipid phosphatase 3 isoform X2	g_5612_ctg.000000F_7437188	ctg.000000F	7437188	7453615	939	-0.166516164480682	5.43140292917431	-3.4065634142707	0.000965784733940331	0.0115043248249825	-0.96330585792397
ENSDARP00000120598	zbtb17 zinc finger and BTB domain containing 17	XP_037097459.1	zinc finger and BTB domain-containing protein 17	g_9206_ctg.000105F_1155686	ctg.000105F	1155686	1162582	2652	-0.209292109112167	4.37192302069578	-3.38328610556078	0.00104177308940583	0.0121133262451856	-0.969240119334414
ENSDARP00000145966	pkp4 plakophilin 4	XP_037094923.1	plakophilin-4-like isoform X1	g_2850_ctg.000022F_351603	ctg.000022F	351603	375679	3399	-0.166642053329245	5.69188636876652	-3.40732975706208	0.000963373960069378	0.0114856784989117	-0.969638625779041
ENSDARP00000064613	xkrx XK related X-linked	XP_037116942.1	XK-related protein 2	g_25853_ctg.000048F_405909	ctg.000048F	405909	413684	1440	-0.210557069916377	3.6055252139282	-3.36121577992003	0.00111898110251118	0.012717933725111	-0.971455260208083
ENSDARP00000139445	slitrk6 SLIT and NTRK-like family, member 6	XP_037094930.1	SLIT and NTRK-like protein 6	g_17856_ctg.000052F_297982	ctg.000052F	297982	300510	2529	-0.176935590204984	3.22705591814797	-3.34751959096605	0.00116956299651544	0.0130050396008482	-0.97292118932782
ENSDARP00000055779	jpt2 Jupiter microtubule associated homolog 2	XP_037112192.1	jupiter microtubule associated homolog 2 isoform X1	g_24447_ctg.000010F_3266714	ctg.000010F	3266714	3271550	987	0.212197381712727	5.7638260528336	3.40402657390059	0.000973805718381232	0.0115403494138867	-0.981004382429405
ENSDARP00000078658	epc1b enhancer of polycomb homolog 1 (Drosophila) b	XP_037132054.1	enhancer of polycomb homolog 1-like isoform X1	g_3960_ctg.000067F_610066	ctg.000067F	610066	621504	2490	-0.133210215313928	6.2717942284457	-3.40490797945656	0.000971011812452765	0.0115270113612305	-0.982002845266455
ENSDARP00000121571	aig1 androgen-induced 1 (H. sapiens)	XP_037101098.1	androgen-dependent TFPI-regulating protein isoform X2	g_17136_ctg.000047F_800592	ctg.000047F	800592	802287	702	-0.119277638553447	4.21444633412495	-3.37350070430141	0.001075365949261	0.0123519590082198	-0.985571106022361
ENSDARP00000116961	creb3l2 cAMP responsive element binding protein 3-like 2	XP_037098699.1	cyclic AMP-responsive element-binding protein 3-like protein 2 isoform X1	g_18412_ctg.000080F_882040	ctg.000080F	882040	889934	1800	0.214129812274315	6.32514949123306	3.40347714573652	0.000975551136422517	0.0115511273376918	-0.986304108686983
ENSDARP00000123639	tcn2 transcobalamin II	XP_037115937.1	transcobalamin-2	g_6084_ctg.000006F_2080158	ctg.000006F	2080158	2084175	1296	0.274460524448289	5.87278236503358	3.40186055707457	0.000980703781513988	0.0115620306938964	-0.988547992233988
ENSDARP00000128186	map4k3b mitogen-activated protein kinase kinase kinase kinase 3b	XP_037127911.1	mitogen-activated protein kinase kinase kinase kinase 3-like isoform X5	g_10933_ctg.000059F_1167353	ctg.000059F	1167353	1188817	4332	-0.173788625860712	6.04673455931303	-3.40261556485767	0.000978294124588094	0.0115620306938964	-0.988624000359132
ENSDARP00000136054	prrt2 proline-rich transmembrane protein 2	XP_037134438.1	proline-rich transmembrane protein 2 isoform X1	g_10822_ctg.000008F_5273408	ctg.000008F	5273408	5274340	690	-0.361090212681605	3.63324639077887	-3.35295863970671	0.00114922417994035	0.0128788421333496	-0.988882699406909
ENSDARP00000128959	coa3b cytochrome C oxidase assembly factor 3b	XP_037112017.1	cytochrome c oxidase assembly factor 3 homolog, mitochondrial	g_14374_ctg.000010F_1635901	ctg.000010F	1635901	1636331	276	0.292881192972215	4.35097721583841	3.37403773604184	0.0010734962529663	0.0123407414504894	-0.990151855097412
ENSDARP00000129706	si:dkey-40g16.6 si:dkey-40g16.6	XP_037123101.1	L-amino-acid oxidase	g_17109_ctg.000539F_27746	ctg.000539F	27746	32215	1638	0.581164025855535	3.73269010027206	3.35700414291526	0.00113431225208234	0.0128054956693413	-0.991998340752488
ENSDARP00000090619	mep1b meprin A, beta	XP_037131599.1	meprin A subunit beta	g_20053_ctg.000067F_1654627	ctg.000067F	1654627	1658491	2163	0.616658099356328	3.34929002774081	3.34133005514912	0.00119311905148026	0.0131262094373839	-0.997623948978259
ENSDARP00000132373	zdhhc24 zinc finger DHHC-type containing 24	XP_037118290.1	probable palmitoyltransferase ZDHHC24 isoform X1	g_10911_ctg.000048F_2076538	ctg.000048F	2076538	2083121	1563	-0.167814759484335	3.44348958006193	-3.34299933668475	0.00118672264868068	0.013087097812825	-1.00188311172727
ENSDARP00000095102	vsx1 visual system homeobox 1 homolog, chx10-like	XP_037128073.1	visual system homeobox 1	g_15441_ctg.000069F_820567	ctg.000069F	820567	823342	1068	-0.4033104699655	3.65283395835896	-3.34681703640767	0.00117221463864946	0.013019284039179	-1.00420148992695
ENSDARP00000043842	siah1 siah E3 ubiquitin protein ligase 1	XP_037109921.1	E3 ubiquitin-protein ligase Siah1	g_19707_ctg.000045F_1199961	ctg.000045F	1199961	1218359	4176	-0.141373151521145	5.38475719517163	-3.39210521574891	0.00101234487150715	0.0118849459936158	-1.00483246779418
ENSDARP00000100647	vclb vinculin b	XP_037133978.1	vinculin isoform X1	g_22108_ctg.000008F_1845652	ctg.000008F	1845652	1854042	3201	0.198644111268837	7.41206575479816	3.38756735271644	0.00102738811053494	0.0120105320739186	-1.00691013270168
ENSDARP00000052510	hnrnpa0l heterogeneous nuclear ribonucleoprotein A0, like	XP_037115974.1	heterogeneous nuclear ribonucleoprotein A0a	g_22350_ctg.000048F_997147	ctg.000048F	997147	998040	894	0.14631318786595	7.68776016655725	3.38377347358401	0.0010401260362728	0.0121133262451856	-1.00949377035031
ENSDARP00000073437	rab1bb RAB1B, member RAS oncogene family b	XP_037116780.1	zRAB1B, member RAS oncogene family a	g_20489_ctg.000102F_925384	ctg.000102F	925384	927426	606	0.157624125822995	5.00742681043883	3.38350569132763	0.0010410306993062	0.0121133262451856	-1.01158677403646
ENSDARP00000117870	reps1 RALBP1 associated Eps domain containing 1	XP_037100893.1	ralBP1-associated Eps domain-containing protein 1 isoform X1	g_12187_ctg.000040F_2406810	ctg.000040F	2406810	2413775	2466	0.163028754891603	4.92447317309841	3.37964710270951	0.00105414875529252	0.0122097464380822	-1.0193730116293
ENSDARP00000099088	eif5a eukaryotic translation initiation factor 5A	XP_037136266.1	eukaryotic translation initiation factor 5A-1-like	g_286_ctg.000108F_8125	ctg.000108F	8125	13431	756	0.153077755606041	8.53407063086017	3.37286962348655	0.00107756699121168	0.0123669607014642	-1.02030941298676
ENSDARP00000122605	bcam basal cell adhesion molecule (Lutheran blood group)	XP_037129152.1	basal cell adhesion molecule isoform X1	g_20013_ctg.000124F_220586	ctg.000124F	220586	249632	1818	-0.162423816910865	5.85613958211522	-3.39057954832007	0.00101737927215205	0.0119237886196752	-1.02244169389867
ENSDARP00000059548	nifk nucleolar protein interacting with the FHA domain of MKI67	XP_037095251.1	MKI67 FHA domain-interacting nucleolar phosphoprotein	g_19780_ctg.000053F_226102	ctg.000053F	226102	238601	807	0.210081544122723	5.8512934565368	3.38941320061409	0.00102124385422512	0.0119589386251548	-1.02608045670638
ENSDARP00000109649	pkhd1l1 polycystic kidney and hepatic disease 1 (autosomal recessive)-like 1	XP_037119568.1	PKHD1 like 1, tandem duplicate 1	g_1337_ctg.000018F_318274	ctg.000018F	318274	341105	12717	0.39667335127847	5.19563471365506	3.38232864550027	0.00104501595275864	0.0121242908775978	-1.02757725786576
ENSDARP00000014516	usp33 ubiquitin specific peptidase 33	XP_037132288.1	ubiquitin carboxyl-terminal hydrolase 33 isoform X1	g_9242_ctg.000027F_2228334	ctg.000027F	2228334	2234673	2745	0.116543174182384	5.58652550227543	3.38640533134342	0.00103127392660705	0.0120355938495407	-1.02947897867836
ENSDARP00000094269	marc1 mitochondrial amidoxime reducing component 1	XP_037097256.1	mitochondrial amidoxime-reducing component 1	g_18875_ctg.000003F_4141476	ctg.000003F	4141476	4145242	1896	0.309679516544029	3.29241598184795	3.32763012386851	0.00124685060038497	0.0134812062567445	-1.029499874319
ENSDARP00000155845	BX663502.1	XP_037124425.1	vasodilator-stimulated phosphoprotein isoform X1	g_18609_ctg.000031F_2165228	ctg.000031F	2165228	2184293	1281	0.148909708850619	5.65036498049262	3.38704279304311	0.00102914053821688	0.0120208486534919	-1.02983934542613
ENSDARP00000055200	foxk1 forkhead box K1	XP_037109575.1	forkhead box protein K1 isoform X1	g_4083_ctg.000083F_486595	ctg.000083F	486595	492010	1965	-0.536614350738565	5.11878979425128	-3.37593314672935	0.00106692169467989	0.0123061135034113	-1.0354689508864
ENSDARP00000009143	cbfa2t3 CBFA2/RUNX1 partner transcriptional co-repressor 3	XP_037102989.1	LOW QUALITY PROTEIN: protein CBFA2T3	g_945_ctg.000042F_2635825	ctg.000042F	2635825	2647234	2220	-0.241479184775261	3.44131546856474	-3.32987974317543	0.00123787450048066	0.0134400244733529	-1.03883162311334
ENSDARP00000100184	il13ra1 interleukin 13 receptor, alpha 1	XP_037116259.1	uncharacterized protein LOC119128161 isoform X1	g_4534_ctg.000117F_147861	ctg.000117F	147861	151139	1215	-0.336227336833151	3.89275192179869	-3.34472876957068	0.00118012970834143	0.013056070704453	-1.04256436551735
ENSDARP00000049632	zgc:110006	XP_037126505.1	protein EURL homolog	g_22743_ctg.000007F_2875678	ctg.000007F	2875678	2879781	1056	-0.544354057021684	2.22563001275075	-3.35007034211641	0.00115998298590841	0.0129159104748448	-1.04820295375509
ENSDARP00000150531	dot1l DOT1-like histone H3K79 methyltransferase	XP_037104971.1	histone-lysine N-methyltransferase, H3 lysine-79 specific isoform X1	g_5967_ctg.000000F_6185035	ctg.000000F	6185035	6197034	4575	-0.143496177446531	4.87966467926804	-3.36778731155788	0.00109544767287989	0.0125201786136098	-1.05070379187862
ENSDARP00000064845	prelid1b PRELI domain containing 1b	XP_037119338.1	PRELI domain-containing protein 1, mitochondrial-like isoform X1	g_8792_ctg.000051F_2018895	ctg.000051F	2018895	2020310	627	-0.179837237008119	3.66896677486554	-3.33171521070212	0.00123059582824073	0.0133998212408435	-1.0547552575714
ENSDARP00000136856	unc45a unc-45 myosin chaperone A	XP_037110458.1	protein unc-45 homolog A	g_10658_ctg.000037F_2097639	ctg.000037F	2097639	2103629	2829	0.14087521183958	4.74870891903871	3.36271184642623	0.00111358213809541	0.0126854723694991	-1.05527319982181
ENSDARP00000062893	ivd isovaleryl-CoA dehydrogenase	XP_037098348.1	isovaleryl-CoA dehydrogenase, mitochondrial	g_20963_ctg.000003F_2162663	ctg.000003F	2162663	2180196	1299	0.138655511706553	5.3597675715164	3.37255294068889	0.00107867309081631	0.0123693815509541	-1.05940534545727
ENSDARP00000109970	ythdf3 YTH N(6)-methyladenosine RNA binding protein 3	XP_037136144.1	YTH domain-containing family protein 3 isoform X1	g_21831_ctg.000108F_84998	ctg.000108F	84998	88679	1788	0.139096791605441	6.23012404632111	3.37807244652337	0.00105954662313657	0.012241484313128	-1.06190964779061
ENSDARP00000110394	cyp46a1.3 cytochrome P450, family 46, subfamily A, polypeptide 1, tandem duplicate 3	XP_037100442.1	cholesterol 24-hydroxylase-like	g_24831_ctg.000047F_1284158	ctg.000047F	1284158	1288740	1596	0.277143724779025	4.13093380058447	3.34642851680807	0.00117368344499428	0.013019284039179	-1.06270912691498
ENSDARP00000066392	pdap1a pdgfa associated protein 1a	XP_037134347.1	pdgfa associated protein 1a	g_12146_ctg.000008F_2419409	ctg.000008F	2419409	2421045	471	0.18611049781123	6.22389774339611	3.3770394681476	0.00106310173493073	0.0122722972207793	-1.06502737606014
ENSDARP00000007817	farsb phenylalanyl-tRNA synthetase subunit beta	XP_037122906.1	phenylalanine--tRNA ligase beta subunit	g_11669_ctg.000031F_40355	ctg.000031F	40355	48937	2526	0.155587810947462	7.03796272672082	3.37185247822996	0.00108112343415177	0.0123769375419297	-1.06554538055491
ENSDARP00000143001	nhsl2 NHS-like 2	XP_037116756.1	NHS-like protein 2 isoform X1	g_5868_ctg.000102F_967397	ctg.000102F	967397	984388	3828	-0.223189752848942	5.02219406653671	-3.36487595002008	0.00110581565654565	0.0126178040810469	-1.06767153823439
ENSDARP00000149447	kcnh7 potassium channel, voltage gated eag related subfamily H, member 7	XP_037102100.1	potassium voltage-gated channel subfamily H member 7 isoform X3	g_1302_ctg.000105F_1046572	ctg.000105F	1046572	1058610	3297	-0.29410358309307	3.71436683547272	-3.32980329218511	0.00123817854643062	0.0134400244733529	-1.06938212737245
ENSDARP00000120633	hoxd3a homeobox D3a	XP_037096367.1	homeobox protein Hox-D3a	g_24529_ctg.000022F_1369652	ctg.000022F	1369652	1371750	1242	-0.278228724813268	3.14237014693941	-3.3074961188161	0.00132994885537445	0.0142238647705605	-1.07116100470845
ENSDARP00000112935	slu7 SLU7 homolog, splicing factor	XP_037117724.1	pre-mRNA-splicing factor SLU7	g_21079_ctg.000011F_3054731	ctg.000011F	3054731	3058893	1725	0.137669484756159	5.58934664528061	3.37206056775768	0.00108039495416962	0.0123769375419297	-1.07117873326044
ENSDARP00000115089	zgc:153521	XP_037095578.1	UPF0565 protein C2orf69 homolog	g_6476_ctg.000009F_296485	ctg.000009F	296485	297676	939	0.244684416197661	3.5057398180682	3.32144922304619	0.00127182801807	0.0136976769709207	-1.07375478324853
ENSDARP00000139804	abca3b ATP-binding cassette, sub-family A (ABC1), member 3b	XP_037112806.1	LOW QUALITY PROTEIN: ATP-binding cassette sub-family A member 3	g_6784_ctg.000010F_5566163	ctg.000010F	5566163	5580810	5181	-0.22932055786132	4.58632649873743	-3.35347600871368	0.00114730691998997	0.0128680901139785	-1.0739173698364
ENSDARP00000121057	nol9 nucleolar protein 9	XP_037101986.1	polynucleotide 5'-hydroxyl-kinase NOL9	g_4793_ctg.000026F_661200	ctg.000026F	661200	666541	2226	0.13762376240371	4.94018889782704	3.35952597306798	0.00112510879251254	0.0127585247008402	-1.07727475523027
ENSDARP00000114941	dis3l2 DIS3 like 3'-5' exoribonuclease 2	XP_037132170.1	DIS3-like exonuclease 2 isoform X1	g_16094_ctg.000130F_94042	ctg.000130F	94042	103626	3150	0.113547010718202	4.97368067956741	3.36062907979428	0.00112110507290497	0.0127291946568619	-1.0776980174093
ENSDARP00000073057	hspd1 heat shock 60 protein 1	XP_037096229.1	60 kDa heat shock protein, mitochondrial	g_9396_ctg.000009F_4768657	ctg.000009F	4768657	4772308	1851	0.302646780554054	8.30534337209287	3.35392532019315	0.00114564430369492	0.0128598805755129	-1.08212034786145
ENSDARP00000128883	pask PAS domain containing serine/threonine kinase	XP_037132595.1	PAS domain-containing serine/threonine-protein kinase isoform X1	g_15960_ctg.000067F_191454	ctg.000067F	191454	197859	3612	-0.181835393890332	4.0179100426756	-3.33338094315886	0.00122402502145493	0.0133668974682185	-1.08417258507734
ENSDARP00000141411	rock1 Rho-associated, coiled-coil containing protein kinase 1	XP_037132780.1	rho-associated protein kinase 1 isoform X2	g_18061_ctg.000016F_2230381	ctg.000016F	2230381	2246424	4077	-0.339103701390682	4.94220529764693	-3.35625423898938	0.00113706264530408	0.0128260666390301	-1.08580291211717
ENSDARP00000150987	sox4b SRY-box transcription factor 4b	XP_037128974.1	transcription factor SOX-4b	g_269_ctg.000001F_5733944	ctg.000001F	5733944	5735173	1230	-0.207968533853093	4.82833351252056	-3.353963872224	0.00114550175254899	0.0128598805755129	-1.08701995463444
ENSDARP00000039692	pgp phosphoglycolate phosphatase	XP_037134984.1	glycerol-3-phosphate phosphatase	g_4575_ctg.000008F_2585748	ctg.000008F	2585748	2589813	1728	0.271725057645113	4.53449929793741	3.34437167836743	0.00118148818797022	0.0130592571044806	-1.09218031851583
ENSDARP00000149021	naga N-acetylgalactosaminidase, alpha	XP_037100645.1	alpha-N-acetylgalactosaminidase	g_1782_ctg.000035F_1202183	ctg.000035F	1202183	1204525	1344	0.259137870320505	4.6730362820653	3.34634947838972	0.00117398246274499	0.013019284039179	-1.09900151674245
ENSDARP00000089695	vgll4l vestigial like 4 like	XP_037115523.1	vestigial like 4 like	g_11541_ctg.000006F_599356	ctg.000006F	599356	602223	834	-0.446263174526242	2.71630349540466	-3.2962705016524	0.00137850575028533	0.01457398045711	-1.0996644813435
ENSDARP00000037518	otud3 OTU deubiquitinase 3	XP_037102347.1	OTU domain-containing protein 3 isoform X1	g_22828_ctg.000039F_1516755	ctg.000039F	1516755	1518810	849	-0.234710848333604	3.47532259548616	-3.30838918413703	0.00132615550676827	0.0141942810166723	-1.09983336513102
ENSDARP00000056285	h1-0 H1.0 linker histone	XP_037134255.1	histone H1.0-B	g_5468_ctg.000008F_1176088	ctg.000008F	1176088	1176702	615	-0.316572132803857	7.01993310936601	-3.35940878165079	0.0011255349262067	0.0127585247008402	-1.10190514323159
ENSDARP00000015775	sars1 seryl-tRNA synthetase 1	XP_037136716.1	serine--tRNA ligase, cytoplasmic	g_12989_ctg.000082F_63407	ctg.000082F	63407	69493	1530	0.324695336822158	7.15572218815559	3.35808410745866	0.0011303622830091	0.0127835577314511	-1.10194703667265
ENSDARP00000142036	nup85 nucleoporin 85	XP_037113580.1	nuclear pore complex protein Nup85 isoform X1	g_12742_ctg.000023F_2440035	ctg.000023F	2440035	2444497	2019	0.202668423267959	5.69195407860101	3.36115723024616	0.00111919289403206	0.012717933725111	-1.10518106025108
ENSDARP00000122489	emc10 ER membrane protein complex subunit 10	XP_037112438.1	ER membrane protein complex subunit 10 isoform X1	g_3095_ctg.000023F_2254403	ctg.000023F	2254403	2258293	852	0.196723344215977	5.31148827666229	3.35566523881267	0.0011392272875138	0.0128400021687322	-1.10664715308921
ENSDARP00000005771	alas1 aminolevulinate, delta-, synthase 1	XP_037107829.1	5-aminolevulinate synthase, nonspecific, mitochondrial isoform X1	g_14759_ctg.000005F_2179943	ctg.000005F	2179943	2183034	1857	-0.351380477950013	7.45028554370854	-3.3526887216133	0.00115022563284581	0.0128788421333496	-1.10766866766633
ENSDARP00000066788	stard3nl STARD3 N-terminal like	XP_037132840.1	STARD3 N-terminal-like protein	g_16286_ctg.000016F_2400666	ctg.000016F	2400666	2402335	666	0.147657064264482	4.65363572828112	3.34195541738518	0.00119071898915614	0.0131204530184981	-1.10917820709508
ENSDARP00000121703	ctps1a CTP synthase 1a	XP_037129159.1	CTP synthase 1b isoform X1	g_353_ctg.000124F_56807	ctg.000124F	56807	65580	1815	0.234185455146203	6.18965632318704	3.36159999625286	0.00111759221183431	0.012717933725111	-1.11036089921875
ENSDARP00000118078	paqr3b progestin and adipoQ receptor family member IIIb	XP_037121633.1	progestin and adipoQ receptor family member 3-like	g_13194_ctg.000017F_2773235	ctg.000017F	2773235	2774821	912	-0.250410183795428	3.08183037025841	-3.29344251990017	0.00139099758804657	0.0146500035606917	-1.1107327994836
ENSDARP00000131984	zmp:0000001114 zmp:0000001114	XP_037130159.1	suppressor of tumorigenicity 14 protein homolog isoform X1	g_5199_ctg.000001F_4583233	ctg.000001F	4583233	4597411	2445	0.245339596509995	4.62308460120309	3.34171365705633	0.00119164629745369	0.0131204530184981	-1.11181740438436
ENSDARP00000117241	synpo2b synaptopodin 2b	XP_037118494.1	synaptopodin-2	g_5717_ctg.000051F_1758454	ctg.000051F	1758454	1767676	3279	0.269813870311983	6.75029692317389	3.35829294523824	0.00112959995092393	0.0127835577314511	-1.11187249399726
ENSDARP00000020119	gnaq guanine nucleotide binding protein (G protein), q polypeptide	XP_037114564.1	guanine nucleotide-binding protein G(q) subunit alpha	g_21604_ctg.000204F_55836	ctg.000204F	55836	61296	1638	0.1444610565436	5.15684439888169	3.35160817054384	0.00115424291547417	0.01288314103879	-1.11495848539359
ENSDARP00000118552	wipi2 WD repeat domain, phosphoinositide interacting 2	XP_037111886.1	WD repeat domain phosphoinositide-interacting protein 2 isoform X1	g_8805_ctg.000010F_993727	ctg.000010F	993727	996808	1278	-0.166317808187936	5.29485055806387	-3.35196207210516	0.00115292572868385	0.0128788421333496	-1.11744049186692
ENSDARP00000108647	mettl4 methyltransferase like 4	XP_037135863.1	N(6)-adenine-specific methyltransferase METTL4 isoform X1	g_5897_ctg.000020F_2514283	ctg.000020F	2514283	2517388	1296	-0.337689187957111	2.53753408302333	-3.2910401839155	0.00140169246668131	0.0147065956754763	-1.12057103653535
ENSDARP00000053945	cxcl12a chemokine (C-X-C motif) ligand 12a (stromal cell-derived factor 1)	XP_037127745.1	chemokine (C-X-C motif) ligand 12a (stromal cell-derived factor 1)	g_14147_ctg.000004F_4883852	ctg.000004F	4883852	4887654	297	-0.167112502000371	4.36615473132248	-3.33019695111499	0.00123661371097976	0.0134400244733529	-1.12180298176678
ENSDARP00000075810	dnaja3a DnaJ heat shock protein family (Hsp40) member A3a	XP_037112698.1	dnaJ heat shock protein family (Hsp40) member A3a isoform X1	g_4163_ctg.000010F_5541434	ctg.000010F	5541434	5544316	1362	0.193682987504882	5.74449189762554	3.35495317835603	0.00114184935647625	0.0128492879640655	-1.12501458648517
ENSDARP00000115037	ssrp1b structure specific recognition protein 1b	XP_037117317.1	FACT complex subunit SSRP1a isoform X1	g_81_ctg.000030F_559155	ctg.000030F	559155	569094	2136	0.243153505463433	6.51987887295396	3.35493646799941	0.00114191095816127	0.0128492879640655	-1.1275165240354
ENSDARP00000091319	c6ast1 six-cysteine containing astacin protease 1	XP_037102591.1	high choriolytic enzyme 2-like isoform X1	g_9675_ctg.000243F_154721	ctg.000243F	154721	171594	957	-0.417779770690395	5.46443813699506	-3.35021612090333	0.00115943770709742	0.0129159104748448	-1.12782114244583
ENSDARP00000116598	hnrpkl heterogeneous nuclear ribonucleoprotein K, like	XP_037121240.1	heterogeneous nuclear ribonucleoprotein K, like isoform X1	g_23842_ctg.000017F_1938824	ctg.000017F	1938824	1946998	1374	0.131013688346719	5.0676090912092	3.3441563930443	0.00118230790546426	0.0130592571044806	-1.12834911085573
ENSDARP00000081336	slc6a4a solute carrier family 6 member 4a	XP_037123045.1	solute carrier family 6 member 4a	g_19395_ctg.000029F_1376795	ctg.000029F	1376795	1382243	2022	-0.215976959218758	3.11591135036008	-3.28640585958283	0.00142254178704415	0.0148445455778568	-1.1321552995053
ENSDARP00000036490	chek2 checkpoint kinase 2	XP_037114393.1	serine/threonine-protein kinase Chk2 isoform X1	g_6727_ctg.000351F_108979	ctg.000351F	108979	112893	1740	0.335497628468421	3.68269811836009	3.30642543398947	0.00133451005743499	0.014256754978828	-1.13263397971297
ENSDARP00000127596	rbm24b RNA binding motif protein 24b	XP_037130501.1	RNA-binding protein 24b	g_6485_ctg.000001F_3693080	ctg.000001F	3693080	3697492	717	-0.42312780700976	5.17844648152009	-3.34311483471439	0.00118628127238648	0.013087097812825	-1.13576052085944
ENSDARP00000121171	sema6d sema domain, transmembrane domain (TM), and cytoplasmic domain, (semaphorin) 6D	XP_037130664.1	sema domain, transmembrane domain (TM), and cytoplasmic domain, (semaphorin) 6E isoform X1	g_13324_ctg.000001F_1074150	ctg.000001F	1074150	1088444	3171	-0.156609357693793	5.73327553793254	-3.3509313021179	0.00115676608900692	0.0129008828231619	-1.13618969145874
ENSDARP00000003013	nkain1 sodium/potassium transporting ATPase interacting 1	XP_037120120.1	sodium/potassium-transporting ATPase subunit beta-1-interacting protein 1	g_21556_ctg.000018F_57408	ctg.000018F	57408	61101	1059	-0.207654730865012	4.87923282280834	-3.33653629356804	0.001211668260389	0.0132774242839454	-1.14014552045027
ENSDARP00000099567	wdtc1 WD and tetratricopeptide repeats 1	XP_037130230.1	WD and tetratricopeptide repeats protein 1 isoform X1	g_986_ctg.000001F_3928303	ctg.000001F	3928303	3932105	1998	-0.199850407930183	4.29990781515094	-3.32039953368406	0.0012761162090419	0.0137331571468387	-1.14695450299379
ENSDARP00000138596	baz1b bromodomain adjacent to zinc finger domain, 1B	XP_037123016.1	tyrosine-protein kinase BAZ1B isoform X1	g_11614_ctg.000029F_977342	ctg.000029F	977342	986020	4578	0.219747168080602	6.10968273723897	3.34743816285723	0.00116987004080578	0.0130050396008482	-1.15178547090636
ENSDARP00000101429	piezo1 piezo-type mechanosensitive ion channel component 1	XP_037126742.1	piezo-type mechanosensitive ion channel component 1 isoform X1	g_2803_ctg.000229F_51949	ctg.000229F	51949	70518	7641	0.17377678237111	5.48730407231008	3.34077098934966	0.00119526851905334	0.0131289510304285	-1.16048149360425
ENSDARP00000123786	slc16a1a solute carrier family 16 member 1a	XP_037107823.1	monocarboxylate transporter 1a	g_9718_ctg.000166F_493724	ctg.000166F	493724	497341	1359	-0.336917292201904	3.13330005740905	-3.27693431831587	0.00146605966108815	0.0151066460827115	-1.16056815878395
ENSDARP00000117960	rnf165b ring finger protein 165b	XP_037114072.1	E3 ubiquitin-protein ligase RNF165 isoform X1	g_896_ctg.000006F_6100999	ctg.000006F	6100999	6108230	1062	-0.177243321933689	3.90150927591488	-3.30354607994058	0.00134684916412546	0.014360155671208	-1.16302975519245
ENSDARP00000121353	eif2s3 eukaryotic translation initiation factor 2, subunit 3 gamma	XP_037136187.1	eukaryotic translation initiation factor 2 subunit 3	g_16813_ctg.000020F_3723992	ctg.000020F	3723992	3728607	1506	0.111252030064954	7.92263196585962	3.32875214007673	0.00124236609260595	0.0134709494805421	-1.16365852473248
ENSDARP00000098626	srfbp1 serum response factor binding protein 1	XP_037120684.1	serum response factor-binding protein 1 isoform X10	g_24587_ctg.000018F_2177664	ctg.000018F	2177664	2179806	2070	0.232813879449838	4.97615005478507	3.32859898899989	0.00124297731854763	0.0134709494805421	-1.16961505211828
ENSDARP00000123991	ttc1 tetratricopeptide repeat domain 1	XP_037126197.1	tetratricopeptide repeat protein 1 isoform X1	g_13880_ctg.000028F_1458706	ctg.000028F	1458706	1464240	930	0.142364190990606	5.30589603539665	3.33173515637393	0.00123051695327861	0.0133998212408435	-1.17669823731669
ENSDARP00000002857	u2af2a U2 small nuclear RNA auxiliary factor 2a	XP_037129187.1	U2 small nuclear RNA auxiliary factor 2a isoform X1	g_1470_ctg.000088F_919173	ctg.000088F	919173	923887	1416	0.137906768685689	6.70446978721275	3.33688444778538	0.00121031203606766	0.0132730886622086	-1.17684584496025
ENSDARP00000007446	cox4i1 cytochrome c oxidase subunit 4I1	XP_037103780.1	cytochrome c oxidase subunit 4 isoform 1, mitochondrial isoform X1	g_14907_ctg.000038F_2452433	ctg.000038F	2452433	2455236	564	0.134350832322084	7.88445858841475	3.32169897588622	0.00127080971962551	0.0136973858859479	-1.18531481414097
ENSDARP00000139494	ero1b endoplasmic reticulum oxidoreductase beta	XP_037104268.1	ERO1-like protein beta isoform X1	g_10842_ctg.000083F_1028830	ctg.000083F	1028830	1033793	1644	0.201983124840648	5.55220199452757	3.33206222195905	0.00122922425194901	0.0133998212408435	-1.18559599041768
ENSDARP00000113140	lars1b leucyl-tRNA synthetase 1b	XP_037125115.1	leucine--tRNA ligase, cytoplasmic	g_11006_ctg.000007F_5549560	ctg.000007F	5549560	5558503	3552	0.209948717530342	6.49757056776402	3.33483849840375	0.00121830242611186	0.0133289809374614	-1.18589847259525
ENSDARP00000039968	slc20a1b solute carrier family 20 member 1b	XP_037122467.1	sodium-dependent phosphate transporter 1-B	g_14550_ctg.000017F_25317	ctg.000017F	25317	31467	2061	0.219315485567857	6.3687079219731	3.33531887376122	0.00121642190168813	0.0133189523276756	-1.1860788546777
ENSDARP00000057699	naa20 N(alpha)-acetyltransferase 20, NatB catalytic subunit	XP_037100621.1	N-alpha-acetyltransferase 20	g_18487_ctg.000047F_710133	ctg.000047F	710133	711420	537	0.147760811716112	4.5106527605901	3.31043571606392	0.0013175009505908	0.0141159992498023	-1.18931207922954
ENSDARP00000141073	cyp1c2 cytochrome P450, family 1, subfamily C, polypeptide 2	XP_037097511.1	cytochrome P450 1B1-like	g_7561_ctg.000056F_30881	ctg.000056F	30881	32470	1500	-0.27183188941465	3.74335593450008	-3.28648296498161	0.00142219253502394	0.0148445455778568	-1.18980228468358
ENSDARP00000089244	klf9 Kruppel-like factor 9	XP_037115889.1	Krueppel-like factor 9	g_14264_ctg.000058F_1164141	ctg.000058F	1164141	1166338	582	-1.23710220403327	3.75156971559065	-3.27347751555677	0.00148225036165319	0.0152167425685912	-1.19188726750041
ENSDARP00000145309	CABZ01067151.1	XP_037111915.1	Na(+)/H(+) exchange regulatory cofactor NHE-RF2	g_11975_ctg.000010F_584583	ctg.000010F	584583	592608	1152	0.222938155535299	3.12094610811204	3.26472842830532	0.0015239795340022	0.015484080294737	-1.19270343453406
ENSDARP00000093598	zak sterile alpha motif and leucine zipper containing kinase AZK	XP_037096310.1	mitogen-activated protein kinase kinase kinase 20 isoform X1	g_17666_ctg.000022F_1115905	ctg.000022F	1115905	1133979	3714	0.283163465266273	5.05321220303607	3.3221759074063	0.00126886728629478	0.0136871258095404	-1.19326934808206
ENSDARP00000147264	msx1a muscle segment homeobox 1a	XP_037107646.1	homeobox protein MSX-1a	g_17534_ctg.000014F_245993	ctg.000014F	245993	247473	861	-0.217382699721747	4.01184005884392	-3.29382328400644	0.00138930951104201	0.0146433858303421	-1.19402183730575
ENSDARP00000003841	dmgdh dimethylglycine dehydrogenase	XP_037121051.1	dimethylglycine dehydrogenase, mitochondrial	g_17200_ctg.000085F_872844	ctg.000085F	872844	877580	2610	0.528391262816124	6.52105227098573	3.33070232696461	0.00123460750854183	0.0134329185456937	-1.1980022101234
ENSDARP00000132859	zgc:64201 zgc:64201	XP_037128115.1	prolyl-tRNA synthetase associated domain-containing protein 1-like isoform X1	g_22580_ctg.000004F_317189	ctg.000004F	317189	319789	510	-0.306420856179857	4.36154005756607	-3.29998308968385	0.00136226591136757	0.0144801238733159	-1.20472982869591
ENSDARP00000120222	si:dkey-222b8.1 si:dkey-222b8.1	XP_037119419.1	mothers against decapentaplegic homolog 4 isoform X1	g_3694_ctg.000062F_415906	ctg.000062F	415906	422949	2310	-0.124256775880268	5.02775754580222	-3.31704570618587	0.00128990829761351	0.0138599944451194	-1.20659437589444
ENSDARP00000047174	ssr4 signal sequence receptor, delta	XP_037102009.1	translocon-associated protein subunit delta	g_19949_ctg.000068F_310389	ctg.000068F	310389	311851	507	0.213219196982688	7.45414229036732	3.31830437021156	0.00128471593751548	0.0138149453887851	-1.20767299843735
ENSDARP00000053002	hexim1 HEXIM P-TEFb complex subunit 1	XP_037112366.1	protein HEXIM1	g_7218_ctg.000010F_71261	ctg.000010F	71261	72274	1014	0.230222490241386	4.52371087393517	3.30493205411426	0.00134089646241472	0.0143077276584143	-1.21138274965472
ENSDARP00000140912	si:dkey-31g6.6 si:dkey-31g6.6	XP_037116598.1	uncharacterized protein C17orf67 homolog	g_6120_ctg.000132F_636643	ctg.000132F	636643	638796	270	-0.444709296643691	6.03421511973672	-3.32399009068478	0.00126150394049284	0.0136183292576016	-1.21710348028877
ENSDARP00000114091	nrip1a nuclear receptor interacting protein 1a	XP_037125225.1	nuclear receptor-interacting protein 1 isoform X1	g_16089_ctg.000104F_994016	ctg.000104F	994016	997579	3564	-0.217286018994965	4.74662558826366	-3.30629009960065	0.00133508763515729	0.014256754978828	-1.22001505886514
ENSDARP00000017597	hsd17b10 hydroxysteroid (17-beta) dehydrogenase 10	XP_037128827.1	3-hydroxyacyl-CoA dehydrogenase type-2	g_11800_ctg.000061F_1115201	ctg.000061F	1115201	1117881	783	0.163969375262057	5.01192104880474	3.31036000845752	0.00131782016444094	0.0141159992498023	-1.22051247301839
ENSDARP00000055576	myl9a myosin, light chain 9a, regulatory	XP_037106828.1	myosin regulatory light polypeptide 9b	g_1989_ctg.000014F_500013	ctg.000014F	500013	500753	522	0.173661362894108	7.03657547244179	3.31457783682895	0.0013001461436403	0.0139591448429073	-1.232369223526
ENSDARP00000113911	mertka c-mer proto-oncogene tyrosine kinase a	XP_037127546.1	tyrosine-protein kinase Mer	g_26593_ctg.000004F_4246974	ctg.000004F	4246974	4263131	4545	-0.217252829779731	4.67104952451021	-3.29799460193237	0.00137094165486137	0.014530980826928	-1.23881418896139
ENSDARP00000150186	nudt4a nudix (nucleoside diphosphate linked moiety X)-type motif 4a	XP_037099576.1	diphosphoinositol polyphosphate phosphohydrolase NUDT4B	g_27097_ctg.000013F_1605075	ctg.000013F	1605075	1610632	570	-0.351433665316482	3.61035887668135	-3.26364043864147	0.00152924491916082	0.0155033795252855	-1.23924815079474
ENSDARP00000079770	zdhhc9 zinc finger DHHC-type containing 9	XP_037116951.1	palmitoyltransferase ZDHHC9	g_15260_ctg.000048F_280529	ctg.000048F	280529	304082	1182	-0.24936800035918	3.92432133227566	-3.27766895596244	0.00146264022033246	0.0150826586302641	-1.24192649336245
ENSDARP00000026554	psmc3 proteasome 26S subunit, ATPase 3	XP_037102976.1	26S proteasome regulatory subunit 6A	g_15131_ctg.000025F_2474846	ctg.000025F	2474846	2476505	1215	0.218813506261628	6.65338903643752	3.31323654752968	0.00130574232508466	0.0140083442919408	-1.24696024324844
ENSDARP00000123026	asdurf asnsd1 upstream reading frame	XP_037095566.1	asparagine synthetase domain-containing protein 1	g_12938_ctg.000009F_262882	ctg.000009F	262882	265048	1908	0.151390566348948	4.74595397460286	3.296690558432	0.00137665925327412	0.01457398045711	-1.24751026956891
ENSDARP00000097166	eef1e1 eukaryotic translation elongation factor 1 epsilon 1	XP_037135839.1	eukaryotic translation elongation factor 1 epsilon-1	g_14459_ctg.000024F_2486802	ctg.000024F	2486802	2490065	510	0.126350843546399	4.46100002333648	3.28930099605392	0.00140948310665826	0.0147659117269172	-1.24801380215974
ENSDARP00000080486	mecom MDS1 and EVI1 complex locus	XP_037122946.1	histone-lysine N-methyltransferase MECOM isoform X1	g_5124_ctg.000029F_1212349	ctg.000029F	1212349	1242274	3645	-0.179451327521816	4.4645940671169	-3.28905164325398	0.00141060339324243	0.0147664527938059	-1.24959883316522
ENSDARP00000040755	zgc:136493 zgc:136493	XP_037119327.1	probable 2-ketogluconate reductase	g_18665_ctg.000018F_1410322	ctg.000018F	1410322	1412619	1011	0.342434152890365	4.34452502273477	3.28589907064518	0.00142483930751697	0.0148479860869302	-1.25089827918079
ENSDARP00000071677	tpra1 transmembrane protein, adipocyte asscociated 1	XP_037107497.1	transmembrane protein adipocyte-associated 1 homolog	g_11185_ctg.000014F_485688	ctg.000014F	485688	488826	1185	-0.213066018061545	4.21714874271358	-3.27922143462362	0.00145543860576937	0.0150308300855913	-1.25570844869152
ENSDARP00000088969	si:dkey-220k22.1 si:dkey-220k22.1	XP_037115371.1	multiple epidermal growth factor-like domains protein 9	g_6957_ctg.000002F_4084096	ctg.000002F	4084096	4162534	1368	-0.166335488781868	4.04641015475255	-3.27510200365744	0.00147462097971171	0.015160946947661	-1.25592318331759
ENSDARP00000134627	si:ch73-43g23.1 si:ch73-43g23.1	XP_037117121.1	uncharacterized protein	g_4024_ctg.000011F_4668324	ctg.000011F	4668324	4669088	765	0.342215330166718	3.56165820969009	3.26023014353074	0.00154585972191563	0.0155803717267908	-1.25612234880727
ENSDARP00000047911	gpkow G patch domain and KOW motifs	XP_037096610.1	G-patch domain and KOW motifs-containing protein	g_22011_ctg.000061F_548131	ctg.000061F	548131	551521	1560	0.117591470531225	4.3550227278838	3.282763241512	0.00143913299088852	0.0149490831755679	-1.2574312392983
ENSDARP00000029067	rpa1 replication protein A1	XP_037123977.1	replication protein A 70 kDa DNA-binding subunit isoform X1	g_22507_ctg.000021F_1423238	ctg.000021F	1423238	1435197	1806	0.362978060432469	4.84225282474811	3.29473510004686	0.00138527486861915	0.0146120062096026	-1.26115312398022
ENSDARP00000006495	nfat5a nuclear factor of activated T cells 5a	XP_037104012.1	nuclear factor of activated T-cells 5 isoform X1	g_9239_ctg.000038F_1016551	ctg.000038F	1016551	1027167	3522	-0.282796627102763	3.66465920612413	-3.26233856372247	0.00153556778082639	0.0155446707659041	-1.26145225964054
ENSDARP00000101956	adcy3a adenylate cyclase 3a	XP_037128730.1	adenylate cyclase type 3 isoform X1	g_21046_ctg.000001F_7048328	ctg.000001F	7048328	7074037	5094	-0.253824014637882	4.7092858616697	-3.29176121796246	0.00139847445770803	0.0146839818059344	-1.2619338184793
ENSDARP00000116826	lamtor3 late endosomal/lysosomal adaptor, MAPK and MTOR activator 3	XP_037096588.1	ragulator complex protein LAMTOR3	g_14276_ctg.000003F_6921697	ctg.000003F	6921697	6922906	375	0.22316291940748	5.11087265429992	3.29791643294461	0.00137128376019063	0.014530980826928	-1.26565488391339
ENSDARP00000117499	chaf1a chromatin assembly factor 1, subunit A (p150)	XP_037106152.1	chromatin assembly factor 1 subunit A isoform X1	g_6108_ctg.000000F_6327700	ctg.000000F	6327700	6332881	2658	0.449921788463469	4.6431366630899	3.28812856072517	0.00141475785908345	0.014798731337483	-1.26704711304667
ENSDARP00000111640	chd4a chromodomain helicase DNA binding protein 4a	XP_037119597.1	chromodomain-helicase-DNA-binding protein 4a isoform X1	g_4399_ctg.000079F_1426781	ctg.000079F	1426781	1438923	5829	0.153566547946709	7.76149955571079	3.29264412893178	0.0013945434087866	0.0146688288272217	-1.27165589633681
ENSDARP00000069804	nampta nicotinamide phosphoribosyltransferase a	XP_037098455.1	nicotinamide phosphoribosyltransferase	g_18443_ctg.000013F_1897197	ctg.000013F	1897197	1903613	1803	0.104225573075394	5.60829120033543	3.30289809835363	0.00134964070515415	0.0143788244131227	-1.27335184349305
ENSDARP00000058727	nek4 NIMA-related kinase 4	XP_037106856.1	serine/threonine-protein kinase Nek4	g_5865_ctg.000041F_486212	ctg.000041F	486212	491223	2538	-0.193578091015925	3.84600351882967	-3.26188241845403	0.00153778893742807	0.0155557595442029	-1.27719942196448
ENSDARP00000100602	samsn1b SAM domain, SH3 domain and nuclear localisation signals 1b	XP_037124649.1	SAM domain-containing protein SAMSN-1a isoform X1	g_8797_ctg.000031F_1162023	ctg.000031F	1162023	1174410	2022	-0.32178620603805	3.83253590488245	-3.25877836218295	0.00155298385168091	0.0156254839794328	-1.2783733769912
ENSDARP00000123279	prkcg protein kinase C, gamma	XP_037129140.1	protein kinase C gamma type	g_18588_ctg.000088F_868260	ctg.000088F	868260	893529	3375	-0.277842583366126	3.28333137805914	-3.23820622045648	0.0016572924814756	0.0162529932640382	-1.28053357714968
ENSDARP00000110864	abcf3 ATP-binding cassette, sub-family F (GCN20), member 3	XP_037123153.1	ATP-binding cassette sub-family F member 3	g_23546_ctg.000152F_360505	ctg.000152F	360505	366230	2139	0.268232783195208	6.54414327870192	3.30221387139987	0.00135259427766035	0.0143991893133365	-1.28065347848272
ENSDARP00000106892	napbb N-ethylmaleimide-sensitive factor attachment protein, beta b	XP_037100941.1	N-ethylmaleimide-sensitive factor attachment protein, beta b	g_11703_ctg.000035F_266826	ctg.000035F	266826	269674	789	-0.213527408712872	4.25630375194381	-3.27225770480665	0.00148800345192481	0.0152644630279859	-1.28125685506181
ENSDARP00000135680	zgc:175280 zgc:175280	XP_037126298.1	cationic amino acid transporter 2 family protein	g_10929_ctg.000007F_378200	ctg.000007F	378200	382326	1767	-0.601676419202989	4.0219366801238	-3.25677112675344	0.00156288427952958	0.015671941200682	-1.28325597404728
ENSDARP00000034273	cdc42se1 CDC42 small effector 1	XP_037120193.1	CDC42 small effector protein 1	g_17593_ctg.000018F_73294	ctg.000018F	73294	74175	231	0.234338860721387	4.10201558925114	3.26551786708778	0.00152016962631476	0.0154681177440481	-1.2847115565402
ENSDARP00000154685	hgh1 HGH1 homolog (S. cerevisiae)	XP_037108325.1	protein HGH1 homolog	g_4719_ctg.000014F_3591020	ctg.000014F	3591020	3594283	1176	0.194750362563651	5.39903307060855	3.29575621402899	0.00138076962905016	0.0145867543839565	-1.28525915856941
ENSDARP00000117378	ppp2r2ab protein phosphatase 2, regulatory subunit B, alpha b	XP_037120885.1	serine/threonine-protein phosphatase 2A 55 kDa regulatory subunit B alpha isoform	g_20285_ctg.000017F_3801334	ctg.000017F	3801334	3805081	1338	0.209813697396874	4.69800885879751	3.28258487416989	0.00143995004390512	0.0149490831755679	-1.28533482954524
ENSDARP00000119203	mavs mitochondrial antiviral signaling protein	XP_037096821.1	uncharacterized protein KIAA0754-like isoform X1	g_2938_ctg.000049F_2110358	ctg.000049F	2110358	2117126	2613	-0.281329524761639	5.49502038650755	-3.29640222888983	0.00137792645055197	0.01457398045711	-1.28777795441736
ENSDARP00000117214	alpl alkaline phosphatase, biomineralization associated	XP_037108444.1	alkaline phosphatase, tissue-nonspecific isozyme	g_23257_ctg.000005F_4600650	ctg.000005F	4600650	4609589	1899	0.169407187183126	6.36721914366495	3.29963710969135	0.0013637717112514	0.0144847021568577	-1.28968940014025
ENSDARP00000053595	scamp1 secretory carrier membrane protein 1	XP_037121117.1	secretory carrier-associated membrane protein 1-like	g_20279_ctg.000085F_881694	ctg.000085F	881694	884601	1023	-0.176357982666457	3.34794407879869	-3.23449280090782	0.00167680499233805	0.0163630588870954	-1.29176077086451
ENSDARP00000135349	ccnyl1 cyclin Y-like 1	XP_037133324.1	cyclin-Y-like protein 1	g_25246_ctg.000111F_717445	ctg.000111F	717445	720683	1023	-0.224399187148049	3.86279814744474	-3.25260218406649	0.00158363597294473	0.0157769876525957	-1.2954249161055
ENSDARP00000119170	renbp renin binding protein	XP_037121806.1	N-acylglucosamine 2-epimerase	g_12968_ctg.000026F_1292991	ctg.000026F	1292991	1296769	1329	0.260273327401866	3.13438436605807	3.22684067635086	0.00171769267352779	0.0166445142796683	-1.29574588368892
ENSDARP00000085983	adgrl2a adhesion G protein-coupled receptor L2a	XP_037104730.1	adhesion G protein-coupled receptor L2 isoform X25	g_10435_ctg.000000F_3656726	ctg.000000F	3656726	3719610	3501	-0.17670580501296	4.70807604685009	-3.27968409571983	0.0014532988492372	0.0150308300855913	-1.29672467180224
ENSDARP00000012097	rab4a RAB4a, member RAS oncogene family	XP_037104387.1	ras-related protein Rab-4A	g_24868_ctg.000025F_2287498	ctg.000025F	2287498	2290318	660	-0.211982211645318	3.04790302589007	-3.22330789574971	0.00173688200936931	0.0167132559926637	-1.29799394466798
ENSDARP00000112831	vrk3 VRK serine/threonine kinase 3	XP_037104291.1	inactive serine/threonine-protein kinase VRK3	g_11184_ctg.000038F_1986886	ctg.000038F	1986886	1990606	1566	-0.398159936553832	3.69471776569017	-3.24664316624768	0.00161374582559667	0.0159538463098305	-1.29938531761282
ENSDARP00000102971	zgc:162183 zgc:162183	XP_037127654.1	sphingomyelin synthase-related protein 1-like	g_25530_ctg.000004F_5021039	ctg.000004F	5021039	5026838	1482	-0.330061903740831	3.6756506763348	-3.24335369682917	0.00163059536727306	0.0160595629258583	-1.30254388510433
ENSDARP00000006973	dlst dihydrolipoamide S-succinyltransferase	XP_037097515.1	dihydrolipoyllysine-residue succinyltransferase component of 2-oxoglutarate dehydrogenase complex, mitochondrial	g_17376_ctg.000003F_1337509	ctg.000003F	1337509	1342727	1386	0.115217584863734	7.34030050009376	3.2862087739006	0.0014234348596512	0.0148445455778568	-1.30324391392969
ENSDARP00000123414	gpm6bb glycoprotein M6Bb	XP_037095095.1	glycoprotein M6Bb isoform X2	g_13853_ctg.000087F_601467	ctg.000087F	601467	618917	738	-0.155672038726222	5.70622267160221	-3.29256210598292	0.00139490816898027	0.0146688288272217	-1.30531395807679
ENSDARP00000132910	si:zfos-943e10.1 si:zfos-943e10.1	XP_037105830.1	GRAM domain-containing protein 2B isoform X1	g_4938_ctg.000000F_2246330	ctg.000000F	2246330	2254806	1173	-0.274649011552461	4.21758200080071	-3.26053091512173	0.00154438761427674	0.0155773507540696	-1.30584156769528
ENSDARP00000002411	gmcl1 germ cell-less, spermatogenesis associated	XP_037122490.1	germ cell-less protein-like 1	g_10501_ctg.000017F_9425	ctg.000017F	9425	13354	1479	-0.156885212780939	3.14827575102593	-3.22253312518039	0.00174111708917693	0.0167307064939129	-1.30592066594846
ENSDARP00000019656	CABZ01111496.1 E3 ubiquitin-protein ligase pellino homolog 2-like	XP_037100294.1	E3 ubiquitin-protein ligase pellino homolog 2	g_2435_ctg.000035F_1940835	ctg.000035F	1940835	1945042	1212	-0.124394234158754	3.39261616460995	-3.23057817506684	0.00169760706552183	0.0165193904446343	-1.31083505504328
ENSDARP00000115845	ahsa1a AHA1, activator of heat shock protein ATPase homolog 1a	XP_037098305.1	activator of 90 kDa heat shock protein ATPase homolog 1b	g_23580_ctg.000049F_1655627	ctg.000049F	1655627	1662595	1023	0.223305480632066	5.98854764987848	3.29229923466819	0.00139607777320854	0.0146699640077533	-1.3108908040713
ENSDARP00000117561	nfil3-5 nuclear factor, interleukin 3 regulated, member 5	XP_037112415.1	uncharacterized protein LOC119125726	g_10166_ctg.000010F_2191718	ctg.000010F	2191718	2193379	1662	-0.657438531241623	4.29009374492918	-3.25573811600681	0.00156800244939216	0.0157004766997832	-1.3116874548832
ENSDARP00000103901	ganc glucosidase, alpha; neutral C	XP_037097089.1	neutral alpha-glucosidase C	g_5370_ctg.000003F_4173930	ctg.000003F	4173930	4179794	2652	0.701750022517838	2.5188456068909	3.21400517066346	0.00178837460652644	0.0170308479069485	-1.31445883933381
ENSDARP00000006783	cfl2 cofilin 2 (muscle)	XP_037098332.1	cofilin-2	g_17638_ctg.000049F_518453	ctg.000049F	518453	527310	504	0.157382023827191	7.06312192824777	3.28461503928995	0.00143067600972179	0.0148751550807642	-1.31711721294098
ENSDARP00000123215	lamp1b lysosomal associated membrane protein 1b	XP_037096216.1	lysosome-associated membrane glycoprotein 1b	g_23062_ctg.000009F_2017665	ctg.000009F	2017665	2019526	744	-0.163797733364694	5.26123421957609	-3.28110262845018	0.00144675663498429	0.0149747439567138	-1.32182736821256
ENSDARP00000135407	taok2b TAO kinase 2b	XP_037134372.1	serine/threonine-protein kinase TAO2 isoform X2	g_26070_ctg.000008F_5238008	ctg.000008F	5238008	5246651	5238	0.150031334765711	5.70559482377167	3.2865183254332	0.00142203239528593	0.0148445455778568	-1.32397584786026
ENSDARP00000011713	pycr3 pyrroline-5-carboxylate reductase 3	XP_037105376.1	pyrroline-5-carboxylate reductase 3 isoform X1	g_736_ctg.000228F_198995	ctg.000228F	198995	201617	1122	0.269986063190353	4.22542818005877	3.2542792780806	0.00157525713460793	0.0157502916686052	-1.32415392283104
ENSDARP00000116480	tent5c terminal nucleotidyltransferase 5C	XP_037096062.1	terminal nucleotidyltransferase 5C	g_12211_ctg.000009F_5390323	ctg.000009F	5390323	5391477	1155	0.277630243987526	3.41016234374814	3.2274873178628	0.00171420176452073	0.016622343847121	-1.32478043613168
ENSDARP00000153678	dpp9 dipeptidyl-peptidase 9	XP_037131222.1	dipeptidyl peptidase 9 isoform X1	g_5856_ctg.000197F_33853	ctg.000197F	33853	46226	3045	0.139254123524088	9.3796886029681	3.25897548283083	0.00155201474964987	0.0156254839794328	-1.32505196066469
ENSDARP00000149688	atp6v0e1 ATPase H+ transporting V0 subunit e1	XP_037118791.1	60S ribosomal protein L26	g_2661_ctg.000185F_404003	ctg.000185F	404003	409645	540	0.175438520937293	9.76318578808823	3.25225415201757	0.00158537997078027	0.0157829830232289	-1.33125517038233
ENSDARP00000079033	selenos selenoprotein S	XP_037103394.1	selenoprotein S-like	g_1401_ctg.000101F_1000100	ctg.000101F	1000100	1002048	594	0.181999991422717	5.60126282942676	3.28209922368155	0.00144217688040554	0.0149567015462072	-1.33149005128615
ENSDARP00000107758	CABZ01039863.1	XP_037116246.1	N-acylneuraminate cytidylyltransferase A	g_4981_ctg.000119F_217742	ctg.000119F	217742	219971	1293	0.126386841666156	6.08874435774325	3.28516983355254	0.00142815139139674	0.0148600872939158	-1.33210627278862
ENSDARP00000157636	mapkapk3 MAPK activated protein kinase 3	XP_037108768.1	MAP kinase-activated protein kinase 3	g_7070_ctg.000041F_1263578	ctg.000041F	1263578	1269679	1230	0.227967326487569	4.77250169220158	3.26719168219032	0.0015121210932733	0.0154202872818085	-1.33275313363739
ENSDARP00000136986	casq1b calsequestrin 1b	XP_037118611.1	calsequestrin-1b	g_22886_ctg.000065F_1620985	ctg.000065F	1620985	1625923	1257	0.25647733970021	8.56728883209263	3.26263371876916	0.00153413215074982	0.0155415235037104	-1.33710923031716
ENSDARP00000120390	tmem119a transmembrane protein 119a	XP_037115638.1	uncharacterized protein tmem119a	g_29012_ctg.000006F_2429508	ctg.000006F	2429508	2430275	768	-0.191715895079669	4.37140732906443	-3.2563023661717	0.00156520486785927	0.0156838294880924	-1.33824905687167
ENSDARP00000072280	cdc16 cell division cycle 16 homolog (S. cerevisiae)	XP_037095669.1	cell division cycle protein 16 homolog	g_6655_ctg.000009F_3887214	ctg.000009F	3887214	3892008	1854	0.169402601270894	4.46213785344004	3.2572651850595	0.00156044193882548	0.0156673204738621	-1.33914188366626
ENSDARP00000120152	dapk3 death-associated protein kinase 3	XP_037131453.1	death-associated protein kinase 3	g_2627_ctg.000027F_1470480	ctg.000027F	1470480	1472535	1359	0.183642349469316	5.02700269763292	3.2702703862613	0.00149742117924549	0.0153269376702328	-1.34059744422813
ENSDARP00000141630	zgc:153184 zgc:153184	XP_037123753.1	capZ-interacting protein	g_19714_ctg.000029F_3142480	ctg.000029F	3142480	3147849	774	-0.20025256917357	3.84026239865931	-3.23685693401995	0.00166435775732908	0.0162804424430819	-1.34148993277242
ENSDARP00000014999	zgc:77929	XP_037106391.1	UPF0669 protein C6orf120 homolog	g_11115_ctg.000083F_111485	ctg.000083F	111485	112045	561	0.232775585286454	4.52603283660887	3.25709362196977	0.0015612896434005	0.0156673204738621	-1.34214561086004
ENSDARP00000091246	zgc:77486 zgc:77486	XP_037105539.1	LOW QUALITY PROTEIN: mannose-6-phosphate receptor binding protein 1	g_15466_ctg.000000F_8823746	ctg.000000F	8823746	8826897	1386	0.512416540033146	6.35774807443428	3.28143748267942	0.00144521632883427	0.0149700144166657	-1.34253392665517
ENSDARP00000056131	tprkb Tp53rk binding protein	XP_037099389.1	EKC/KEOPS complex subunit TPRKB	g_170_ctg.000013F_3719328	ctg.000013F	3719328	3720056	528	-0.215264256276089	2.99959822188125	-3.20413676880284	0.0018445540406316	0.0173991875137444	-1.34274636734968
ENSDARP00000072610	smc1a structural maintenance of chromosomes 1A	XP_037102290.1	structural maintenance of chromosomes protein 1A	g_21597_ctg.000068F_1210695	ctg.000068F	1210695	1217140	3696	0.140245261142567	6.61353754844853	3.27924181749831	0.00145534427515009	0.0150308300855913	-1.34480733753
ENSDARP00000119186	gpd2 glycerol-3-phosphate dehydrogenase 2 (mitochondrial)	XP_037123002.1	glycerol-3-phosphate dehydrogenase, mitochondrial isoform X1	g_25669_ctg.000052F_2121873	ctg.000052F	2121873	2130648	2181	0.24598741453735	4.35524618343701	3.25286307703732	0.00158232980804372	0.0157769876525957	-1.34502681931892
ENSDARP00000132548	farsa phenylalanyl-tRNA synthetase subunit alpha	XP_037112382.1	phenylalanine--tRNA ligase alpha subunit	g_24586_ctg.000010F_2238094	ctg.000010F	2238094	2241969	1494	0.197916579763601	5.47064980996018	3.27557769224643	0.00147239388304651	0.0151493214266096	-1.34632987918539
ENSDARP00000135992	tgm1l1 transglutaminase 1 like 1	XP_037131669.1	protein-glutamine gamma-glutamyltransferase K isoform X1	g_18909_ctg.000016F_1232163	ctg.000016F	1232163	1239143	2349	0.332114620824445	5.08170768700729	3.26914918526538	0.00150275903502825	0.0153701882650039	-1.34799796130524
ENSDARP00000120218	os9 OS9 endoplasmic reticulum lectin	XP_037107844.1	protein OS-9 isoform X1	g_611_ctg.000005F_254235	ctg.000005F	254235	259682	1998	0.13634494091894	5.64051165237658	3.27651172983789	0.0014680300282017	0.0151156772948518	-1.34993980252981
ENSDARP00000022511	tram1 translocation associated membrane protein 1	XP_037136210.1	translocating chain-associated membrane protein 1	g_26122_ctg.000020F_3316070	ctg.000020F	3316070	3327007	1188	0.367868422815486	6.28164111995681	3.27866332377748	0.00145802373164592	0.0150462822433781	-1.35080029490329
ENSDARP00000133698	pwwp2b PWWP domain containing 2B	XP_037128150.1	PWWP domain-containing protein 2B	g_19440_ctg.000172F_372181	ctg.000172F	372181	375975	1878	-0.139854562051195	4.08711115211876	-3.24064715805645	0.00164458216012913	0.0161620185194571	-1.35468363515837
ENSDARP00000123896	si:ch73-390b10.2	XP_037096025.1	Golgi pH regulator	g_8219_ctg.000087F_24028	ctg.000087F	24028	26931	1368	-0.139024312250615	4.09122534480003	-3.24005660186381	0.00164764889076528	0.0161698951509905	-1.35498784678054
ENSDARP00000074525	phb prohibitin	XP_037111420.1	prohibitin	g_2964_ctg.000010F_4684772	ctg.000010F	4684772	4686792	951	0.156601672873139	6.73435461419287	3.27457973251457	0.00147706979947095	0.0151748330773901	-1.35688605862306
ENSDARP00000014456	vdac2 voltage-dependent anion channel 2	XP_037134223.1	voltage-dependent anion-selective channel protein 2-like	g_426_ctg.000008F_1789339	ctg.000008F	1789339	1790805	852	0.210149716300067	6.75213515559303	3.27152733861218	0.00149145813159704	0.015288552271816	-1.36485212919847
ENSDARP00000127882	syncripl synaptotagmin binding, cytoplasmic RNA interacting protein, like	XP_037098403.1	heterogeneous nuclear ribonucleoprotein Q isoform X1	g_5839_ctg.000003F_1420703	ctg.000003F	1420703	1426149	1863	0.230982038838555	7.11420756783173	3.26660443570744	0.00151494031407213	0.0154376439969386	-1.36684341505516
ENSDARP00000073858	usp30 ubiquitin specific peptidase 30	XP_037115671.1	ubiquitin carboxyl-terminal hydrolase 30 isoform X1	g_5843_ctg.000006F_2477213	ctg.000006F	2477213	2481054	1542	-0.160052932767225	3.32226728465876	-3.20638725473425	0.00183159922387151	0.0173214458512526	-1.37044478323268
ENSDARP00000130940	nup54 nucleoporin 54	XP_037121550.1	nucleoporin p54 isoform X1	g_8619_ctg.000017F_2070525	ctg.000017F	2070525	2076918	2403	0.184518406012336	5.15033947456126	3.26114559686783	0.00154138317086629	0.0155693221162503	-1.37128104083978
ENSDARP00000090521	nap1l4b nucleosome assembly protein 1-like 4b	XP_037110549.1	nucleosome assembly protein 1-like 4a isoform X1	g_3048_ctg.000037F_933665	ctg.000037F	933665	939626	1185	0.16506876511365	6.48106411180082	3.2704724727731	0.00149646096747407	0.0153269376702328	-1.37216134868059
ENSDARP00000108325	ophn1 oligophrenin 1	XP_037124878.1	oligophrenin-1-like	g_2454_ctg.000007F_1103585	ctg.000007F	1103585	1116747	2400	-0.163079094630159	4.58019333955082	-3.24884262847953	0.00160257055207308	0.0158854518569195	-1.37254534245711
ENSDARP00000022649	bmp6 bone morphogenetic protein 6	XP_037135301.1	bone morphogenetic protein 6 isoform X1	g_7541_ctg.000024F_2511747	ctg.000024F	2511747	2543083	2898	0.120635405112637	5.31291772475421	3.26400307374454	0.00152748803871976	0.0154969381196987	-1.37349806288399
ENSDARP00000072160	leo1 LEO1 homolog, Paf1/RNA polymerase II complex component	XP_037102798.1	RNA polymerase-associated protein LEO1	g_21599_ctg.000015F_4008064	ctg.000015F	4008064	4013743	1962	0.146888717811743	5.62424930275694	3.26797995300515	0.00150834452284148	0.0153931348719524	-1.37368481082759
ENSDARP00000120426	zyx zyxin	XP_037129157.1	zyxin	g_2675_ctg.000088F_1151969	ctg.000088F	1151969	1155488	1794	0.1602703321125	5.41452575959531	3.26573960867379	0.00151910108426095	0.0154681177440481	-1.37480198448237
ENSDARP00000001346	bysl bystin-like	XP_037108836.1	bystin	g_25772_ctg.000005F_942309	ctg.000005F	942309	945249	1317	0.256056649126671	5.76422772001568	3.26858660339283	0.00150544409971492	0.0153862622558142	-1.37621645287321
ENSDARP00000062703	plaa phospholipase A2-activating protein	XP_037117700.1	phospholipase A-2-activating protein isoform X2	g_17941_ctg.000328F_23065	ctg.000328F	23065	27770	2451	0.161815490485773	7.04669571157296	3.26429162433549	0.00152609142935067	0.0154941450189328	-1.37752252430248
ENSDARP00000129838	angel1 angel homolog 1 (Drosophila)	XP_037096689.1	protein angel homolog 2	g_24522_ctg.000003F_2292083	ctg.000003F	2292083	2295349	2055	-0.336503511532248	2.56860173026866	-3.19013603033009	0.00192708884678209	0.01784752927938	-1.3783767673726
ENSDARP00000022759	sf3b4 splicing factor 3b, subunit 4	XP_037119471.1	splicing factor 3B subunit 4	g_23654_ctg.000018F_1468386	ctg.000018F	1468386	1473013	1284	0.26541048628482	5.86453158269244	3.26807088975896	0.00150790941717171	0.0153931348719524	-1.37865198760664
ENSDARP00000112699	zgc:113340 zgc:113340	XP_037123662.1	SERTA domain-containing protein 3	g_1319_ctg.000021F_1098377	ctg.000021F	1098377	1102499	915	0.181055005212286	3.46448242989033	3.20921326932877	0.00181545167413843	0.0172057004343243	-1.38270050843144
ENSDARP00000014595	ncoa5 nuclear receptor coactivator 5	XP_037107956.1	nuclear receptor coactivator 5 isoform X1	g_1886_ctg.000166F_349400	ctg.000166F	349400	365506	2580	0.105983673387813	7.19278081632879	3.2586270546067	0.00155372810737739	0.0156254839794328	-1.38773680703681
ENSDARP00000131621	poldip3 polymerase (DNA-directed), delta interacting protein 3	XP_037112105.1	polymerase delta-interacting protein 3 isoform X2	g_26364_ctg.000010F_2949902	ctg.000010F	2949902	2952944	1428	0.14846223065219	6.10560441149515	3.26475590250121	0.00152384679097167	0.015484080294737	-1.3907618578193
ENSDARP00000093259	eny2 ENY2 transcription and export complex 2 subunit	XP_037120185.1	transcription and mRNA export factor ENY2	g_8038_ctg.000018F_341824	ctg.000018F	341824	342898	291	0.263407856443018	3.67256620617939	3.21256630474853	0.0017964651755216	0.0170765391279596	-1.39092520363917
ENSDARP00000115117	htatip2 HIV-1 Tat interactive protein 2	XP_037102510.1	oxidoreductase HTATIP2	g_10474_ctg.000042F_1229822	ctg.000042F	1229822	1231242	828	0.170813069942366	4.01557287683583	3.22386627791562	0.0017338357281449	0.0167072120582331	-1.39443404828933
ENSDARP00000127921	nrxn3a neurexin 3a	XP_037100884.1	neurexin-3b-beta isoform X10	g_19667_ctg.000040F_1457511	ctg.000040F	1457511	1476123	1131	-0.258778972767018	4.04604562231495	-3.22469663081704	0.00172931492454172	0.0166985839464134	-1.39727406808869
ENSDARP00000000952.	ofd1 OFD1 centriole and centriolar satellite protein	XP_037095076.1	oral-facial-digital syndrome 1 protein homolog isoform X1	g_20418_ctg.000087F_623161	ctg.000087F	623161	628810	3063	-0.20088198853283	4.19981819308468	-3.22775851631234	0.0017127396671249	0.0166198291575364	-1.39834805554407
ENSDARP00000140753	hp1bp3 heterochromatin protein 1, binding protein 3	XP_037108430.1	heterochromatin protein 1-binding protein 3 isoform X1	g_6794_ctg.000005F_4673479	ctg.000005F	4673479	4682220	2052	0.117497923521126	6.11851801231427	3.26136648141771	0.00154030486673452	0.0155693221162503	-1.40049812550702
ENSDARP00000119053	si:dkey-93n13.2 si:dkey-93n13.2	XP_037106229.1	zinc finger protein 454-like	nbis-gene-213_ctg.000000F_8911953	ctg.000000F	8911953	8913319	918	-0.242326370355799	3.03169805250914	-3.18214760331422	0.00197571140961949	0.0180997354850963	-1.40105284967126
ENSDARP00000089210	ube2d4 ubiquitin-conjugating enzyme E2D 4 (putative)	XP_037115124.1	ubiquitin-conjugating enzyme E2 D4 isoform X3	g_14394_ctg.000006F_1607318	ctg.000006F	1607318	1620870	1779	0.112247548895006	6.44194510698337	3.26052170714133	0.00154443266269181	0.0155773507540696	-1.40156491394003
ENSDARP00000092475	pold3 polymerase (DNA-directed), delta 3, accessory subunit	XP_037132673.1	DNA polymerase delta subunit 3 isoform X1	g_14739_ctg.000067F_666009	ctg.000067F	666009	668795	1305	0.235297053002838	4.28712894494843	3.22965775732169	0.00170253299481734	0.016555665673741	-1.40318951815507
ENSDARP00000002122	pdhb pyruvate dehydrogenase E1 beta subunit	XP_037107345.1	pyruvate dehydrogenase E1 component subunit beta, mitochondrial	g_3356_ctg.000014F_3535681	ctg.000014F	3535681	3537913	1083	0.107870229184325	7.73927207620199	3.24657591612757	0.0016140886626967	0.0159538463098305	-1.40434346955398
ENSDARP00000063778	efhd1 EF-hand domain family, member D1	XP_037124356.1	EF-hand domain-containing protein D1 isoform X1	g_10492_ctg.000089F_429011	ctg.000089F	429011	473730	702	0.120899265197993	5.18119578956401	3.25002236255514	0.00159660628313753	0.0158604641411894	-1.40594742078056
ENSDARP00000147744	fbxo18 F-box DNA helicase 1	XP_037098912.1	F-box DNA helicase 1 isoform X1	g_20368_ctg.000013F_2870779	ctg.000013F	2870779	2875375	2970	-0.236890674856643	3.89202119513575	-3.21510491038303	0.00178221385434806	0.0170077161376358	-1.40879077838402
ENSDARP00000101531	crtc1a CREB regulated transcription coactivator 1a	XP_037104612.1	CREB-regulated transcription coactivator 1b isoform X2	g_26452_ctg.000000F_9187340	ctg.000000F	9187340	9193292	1824	-0.250012259894715	2.72387980410318	-3.17619507627847	0.00201268334215692	0.0182848510334808	-1.40949034502744
ENSDARP00000033638	kctd2 potassium channel tetramerization domain containing 2	XP_037133262.1	BTB/POZ domain-containing protein KCTD5-like	g_26870_ctg.000122F_663059	ctg.000122F	663059	664622	828	0.219160195763271	6.42871239561298	3.25753042321654	0.00155913222676075	0.0156673204738621	-1.41055918318808
ENSDARP00000124327	tiparp TCDD-inducible poly(ADP-ribose) polymerase	XP_037124584.1	protein mono-ADP-ribosyltransferase TIPARP	g_15382_ctg.000031F_2651384	ctg.000031F	2651384	2673887	2385	-0.15203778023637	5.12708241813912	-3.24746682702911	0.00160955237162102	0.0159318013403003	-1.411710874079
ENSDARP00000101401	gar1 GAR1 homolog, ribonucleoprotein	XP_037117674.1	H/ACA ribonucleoprotein complex subunit 1	g_10574_ctg.000048F_1507964	ctg.000048F	1507964	1512324	744	0.262820994903993	4.94735171929897	3.24234940810279	0.00163577228278641	0.0160876166573257	-1.41472666749297
ENSDARP00000086446	tmtc1 transmembrane O-mannosyltransferase targeting cadherins 1	XP_037098457.1	protein O-mannosyl-transferase TMTC1 isoform X1	g_13003_ctg.000202F_405477	ctg.000202F	405477	434079	2607	-0.199609332780397	4.71548381860975	-3.2364342773864	0.00166657669988728	0.0162862495325618	-1.4157322548745
ENSDARP00000107388	ugt1a1 UDP glucuronosyltransferase 1 family, polypeptide A1	XP_037095266.1	UDP-glucuronosyltransferase-like	g_2674_ctg.000022F_2580329	ctg.000022F	2580329	2582965	1584	0.197410373600931	5.41433617099122	3.24962760651939	0.0015985996990958	0.0158688582199036	-1.41831760992371
ENSDARP00000027410	cacna2d1a calcium channel, voltage-dependent, alpha 2/delta subunit 1a	XP_037098500.1	voltage-dependent calcium channel subunit alpha-2/delta-1a isoform X1	g_162_ctg.000013F_417393	ctg.000013F	417393	468144	3465	0.241655908804336	5.45556134692491	3.25134147136347	0.00158996197215107	0.0158172026862372	-1.41832739551739
ENSDARP00000030104	morc2 MORC family CW-type zinc finger 2	XP_037114110.1	ATPase MORC2 isoform X1	g_1937_ctg.000006F_2794916	ctg.000006F	2794916	2803646	3156	-0.0868556297271894	6.09605501207597	-3.2548407389984	0.00157246132610113	0.0157337223780343	-1.41868761728056
ENSDARP00000044657	letmd1 LETM1 domain containing 1	XP_037136288.1	LETM1 domain-containing protein 1	g_9545_ctg.000061F_782425	ctg.000061F	782425	785500	1188	-0.179085781638146	3.77634234431436	-3.20479801496109	0.00184073876346696	0.0173857335841329	-1.42313104953124
ENSDARP00000137162	aldh18a1 aldehyde dehydrogenase 18 family, member A1	XP_037128146.1	delta-1-pyrroline-5-carboxylate synthase	g_10859_ctg.000004F_2244163	ctg.000004F	2244163	2249427	2307	0.279857940042485	6.36927015777511	3.25276452615452	0.00158282308619211	0.0157769876525957	-1.42427317661841
ENSDARP00000003177	col1a1a collagen, type I, alpha 1a	XP_037111389.1	collagen, type I, alpha 1a isoform X3	g_5129_ctg.000010F_1655498	ctg.000010F	1655498	1668328	4344	0.361105842128891	12.8588752503722	3.18937304436143	0.00193168419224692	0.0178781059400322	-1.42747025820239
ENSDARP00000144927	tmem101 transmembrane protein 101	XP_037135085.1	transmembrane protein 101	g_24607_ctg.000008F_4522643	ctg.000008F	4522643	4524123	768	0.203058184025652	3.88733137781507	3.20619916932104	0.00183267866800777	0.0173214458512526	-1.42840804806664
ENSDARP00000154598	mtus1b microtubule associated tumor suppressor 1b	XP_037110159.1	microtubule-associated tumor suppressor 1 homolog A isoform X4	g_189_ctg.000044F_2245503	ctg.000044F	2245503	2292457	2760	-0.18474791378747	5.79301776327747	-3.24938342211651	0.00159983393195572	0.0158697094556813	-1.43036560977955
ENSDARP00000151846	add2 adducin 2 (beta)	XP_037115132.1	beta-adducin isoform X1	g_21926_ctg.000002F_6844050	ctg.000002F	6844050	6852784	1842	-0.251964609698966	5.65843764920657	-3.24759733045363	0.00160888888324563	0.0159318013403003	-1.43178773761765
ENSDARP00000132518	grk3 G protein-coupled receptor kinase 3	XP_037122217.1	LOW QUALITY PROTEIN: beta-adrenergic receptor kinase 2	g_10218_ctg.000263F_66056	ctg.000263F	66056	72888	2070	0.11937115423016	6.22988883050359	3.25005903166749	0.00159642123162614	0.0158604641411894	-1.43265650090968
ENSDARP00000125097	pla1a popeye domain containing 2	XP_037095300.1	popeye domain-containing 2 isoform X1	g_24261_ctg.000009F_1577966	ctg.000009F	1577966	1580691	1104	0.20420153589338	5.42585345071666	3.24387112498281	0.00162793410665184	0.016049729968217	-1.43512250232337
ENSDARP00000102433	zdhhc1 zinc finger DHHC-type containing 1	XP_037102787.1	palmitoyltransferase ZDHHC1 isoform X1	g_6098_ctg.000101F_885515	ctg.000101F	885515	888000	1383	0.167847129628948	4.4679310966666	3.22271488296791	0.00174012269293056	0.0167307064939129	-1.43555300011602
ENSDARP00000115396	setd1a SET domain containing 1A, histone lysine methyltransferase	XP_037111686.1	histone-lysine N-methyltransferase SETD1A isoform X1	g_12421_ctg.000010F_414774	ctg.000010F	414774	429362	7893	0.103422806339514	6.99712543116866	3.24377358334532	0.00162843547658418	0.016049729968217	-1.43709507944623
ENSDARP00000123887	znf367 zinc finger protein 367	XP_037114338.1	zinc finger protein 367	g_14169_ctg.000006F_5406388	ctg.000006F	5406388	5408378	942	0.502308163759203	3.43603635955003	3.18897197111212	0.00193410389022689	0.017888519113223	-1.43742937665988
ENSDARP00000086239	abcg2c ATP-binding cassette, sub-family G (WHITE), member 2c	XP_037109597.1	broad substrate specificity ATP-binding cassette transporter ABCG2b isoform X1	g_3145_ctg.000083F_477806	ctg.000083F	477806	481888	1857	0.745077465118567	4.15506286841486	3.21878265849531	0.00176175472052795	0.016870358093039	-1.43903491288641
ENSDARP00000135654	nos1 nitric oxide synthase 1 (neuronal)	XP_037113980.1	nitric oxide synthase, brain isoform X1	g_1866_ctg.000006F_6238168	ctg.000006F	6238168	6252074	3462	-0.46179802357945	4.26606033130948	-3.21639339664941	0.00177502095333839	0.0169856229454501	-1.43916830956047
ENSDARP00000013430	nsrp1 nuclear speckle splicing regulatory protein 1	XP_037126622.1	nuclear speckle splicing regulatory protein 1 isoform X1	g_22455_ctg.000007F_3936024	ctg.000007F	3936024	3937836	1137	0.144983825952109	5.47311727153383	3.24274496427291	0.00163373143544327	0.0160789892984011	-1.44077059556693
ENSDARP00000121049	ddx1 DEAD (Asp-Glu-Ala-Asp) box helicase 1	XP_037101055.1	ATP-dependent RNA helicase DDX1	g_12496_ctg.000047F_940164	ctg.000047F	940164	944298	2223	0.13919027428741	6.5556252301117	3.2446607865801	0.0016238805078201	0.0160277006121844	-1.44530185091021
ENSDARP00000142264	fgl1 fibrinogen-like 1	XP_037118139.1	fibrinogen-like protein 1 isoform X1	g_8160_ctg.000011F_2041622	ctg.000011F	2041622	2043891	966	0.298830793122467	3.19673531844863	3.17469915361032	0.00202207559252914	0.0183340161007662	-1.44747707219444
ENSDARP00000156316	ptrh1 peptidyl-tRNA hydrolase 1 homolog	XP_037115063.1	probable peptidyl-tRNA hydrolase	g_13502_ctg.000071F_776078	ctg.000071F	776078	778456	843	0.240160920787681	3.76599530552171	3.19454648591193	0.00190072457428296	0.0177341067977326	-1.45159922628532
ENSDARP00000015026	srp72 signal recognition particle 72	XP_037115959.1	signal recognition particle subunit SRP72	g_2349_ctg.000011F_1221864	ctg.000011F	1221864	1227515	1998	0.167471762898329	7.07182912273326	3.23716675452436	0.00166273295726584	0.0162804424430819	-1.45282594916035
ENSDARP00000107895	zgc:162344 zgc:162344	XP_037108941.1	protein hinderin isoform X1	g_13476_ctg.000041F_1724473	ctg.000041F	1724473	1735308	1680	0.231617950577861	3.38818798623939	3.18001416135675	0.00198888907929351	0.0182003107931641	-1.45422034629438
ENSDARP00000129441	eya2 EYA transcriptional coactivator and phosphatase 2	XP_037107032.1	eyes absent homolog 2	g_22227_ctg.000166F_43162	ctg.000166F	43162	50470	1443	-0.140805294187587	4.00704349166742	-3.20193149471813	0.00185733151039352	0.0174708010964041	-1.45530804033513
ENSDARP00000021751	ormdl1 ORMDL sphingolipid biosynthesis regulator 1	XP_037136480.1	ORM1-like protein 1	g_5494_ctg.000009F_992823	ctg.000009F	992823	993429	462	-0.426339211882494	2.88542612210827	-3.15801645705573	0.00212962382242632	0.0189120449731921	-1.456370733309
ENSDARP00000068559	aff2 AF4/FMR2 family, member 2	XP_037116896.1	AF4/FMR2 family member 2 isoform X1	g_349_ctg.000048F_38022	ctg.000048F	38022	110598	4641	-0.226503889127394	3.22956360513273	-3.17213838198639	0.00203824845210886	0.0184120062152414	-1.45738177746625
ENSDARP00000023693	ezh2 enhancer of zeste 2 polycomb repressive complex 2 subunit	XP_037135783.1	histone-lysine N-methyltransferase EZH2 isoform X1	g_13481_ctg.000020F_2998535	ctg.000020F	2998535	3002865	2253	0.311072266310152	5.3773735926041	3.23577439782172	0.00167004658854741	0.0163086245657584	-1.45748614252319
ENSDARP00000089117	smu1a SMU1 DNA replication regulator and spliceosomal factor a	XP_037117059.1	WD40 repeat-containing protein SMU1	g_9434_ctg.000048F_789390	ctg.000048F	789390	793575	1482	0.0910341074055774	5.48638854174071	3.23690821579913	0.00166408871646981	0.0162804424430819	-1.45755949111177
ENSDARP00000059666	wdr75 WD repeat domain 75	XP_037136438.1	WD repeat-containing protein 75	g_13650_ctg.000009F_863054	ctg.000009F	863054	869298	2517	0.192719495349945	5.87718183881043	3.24043627408604	0.00164567665775627	0.0161620185194571	-1.45794479557046
ENSDARP00000127805	si:dkey-16m19.1 si:dkey-16m19.1	XP_037102388.1	uncharacterized protein cusr	g_18353_ctg.000019F_1531377	ctg.000019F	1531377	1538533	2943	-0.448964109927883	5.01056011653533	-3.22567863708916	0.00172398266489076	0.016682067551443	-1.45825524628655
ENSDARP00000130652	abhd5b abhydrolase domain containing 5b	XP_037120393.1	1-acylglycerol-3-phosphate O-acyltransferase ABHD5-like	g_11261_ctg.000018F_2448418	ctg.000018F	2448418	2450458	1062	-0.4495128079507	2.33343872977854	-3.17669464594557	0.00200955582943364	0.0182684489809961	-1.46306020222942
ENSDARP00000031379	med29 mediator complex subunit 29	XP_037123970.1	mediator of RNA polymerase II transcription subunit 29	g_17098_ctg.000029F_2558121	ctg.000029F	2558121	2558903	501	-0.167027136703933	3.89232125716942	-3.19313565639756	0.00190912122997646	0.0177814641013763	-1.4656001706227
ENSDARP00000113218	ttl tubulin tyrosine ligase	XP_037128155.1	tubulin--tyrosine ligase	g_3501_ctg.000109F_119360	ctg.000109F	119360	121889	1278	-0.14052282484335	3.78785522092961	-3.19046914540365	0.00192508574606001	0.0178409355057393	-1.46583285963328
ENSDARP00000091074	znrd2 zinc ribbon domain containing 2	XP_037125425.1	protein ZNRD2	g_7683_ctg.000007F_3764999	ctg.000007F	3764999	3766804	717	0.13179813420461	5.346844075151	3.23135623843579	0.00169345338348734	0.0165022135775938	-1.46650779871705
ENSDARP00000020214	hspa4b heat shock protein 4b	XP_037117827.1	heat shock 70 kDa protein 4b	g_7888_ctg.000011F_3585571	ctg.000011F	3585571	3592948	2466	0.151207337686293	7.7513100718703	3.22401091174657	0.00173304748533296	0.0167072120582331	-1.46741184461024
ENSDARP00000101798	sccpdha.2 saccharopine dehydrogenase a, tandem duplicate 2	XP_037103608.1	saccharopine dehydrogenase-like oxidoreductase isoform X1	g_17174_ctg.000025F_2011248	ctg.000025F	2011248	2015561	1284	0.192355504023397	5.94540689239474	3.23677184468218	0.00166480425329822	0.0162804424430819	-1.46986460934494
ENSDARP00000039324	hsc70 heat shock cognate 70	XP_037130238.1	heat shock cognate 71 kDa protein-like	g_13061_ctg.000001F_4513446	ctg.000001F	4513446	4521336	3216	0.34155307896901	9.05090420253325	3.20962368387713	0.00181311768980798	0.0171953742194693	-1.469919286955
ENSDARP00000054242	dpf2l D4, zinc and double PHD fingers family 2, like	XP_037118005.1	D4, zinc and double PHD fingers family 2, like isoform X1	g_399_ctg.000048F_2057963	ctg.000048F	2057963	2065109	1221	-0.115282091195051	4.88966169907232	-3.22156211786102	0.00174643846449325	0.0167585324321998	-1.47022461523274
ENSDARP00000141284	zgc:109744 zgc:109744	XP_037119730.1	uncharacterized protein LOC119130153	g_18171_ctg.000018F_433723	ctg.000018F	433723	436589	2538	-0.322433568109462	2.77222384989168	-3.1502082309359	0.00218177060383113	0.0192094215678661	-1.476033942919
ENSDARP00000134127	proteasome 26S subunit, non-ATPase 2	XP_037124368.1	26S proteasome non-ATPase regulatory subunit 2	g_5314_ctg.000029F_30267	ctg.000029F	30267	60338	7755	0.161493632031288	8.73336160251037	3.21061251923183	0.0018075057867505	0.0171539251107956	-1.47844011447744
ENSDARP00000146160	rpn2 ribophorin II	XP_037107523.1	dolichyl-diphosphooligosaccharide--protein glycosyltransferase subunit 2 isoform X1	g_1053_ctg.000014F_2613516	ctg.000014F	2613516	2618479	1896	0.260999996213113	7.13734207021562	3.22646826774866	0.00171970614242887	0.0166523472151942	-1.48032008756696
ENSDARP00000093185	ell2 elongation factor, RNA polymerase II, 2	XP_037108576.1	RNA polymerase II elongation factor ELL2	g_7319_ctg.000041F_1646375	ctg.000041F	1646375	1653688	2007	0.244990875688422	5.65296388005519	3.23146386842223	0.00169287955029434	0.0165022135775938	-1.48052985205712
ENSDARP00000127807	si:dkeyp-84f3.9 si:dkeyp-84f3.9	XP_037130102.1	uncharacterized protein	g_28274_ctg.000001F_4361145	ctg.000001F	4361145	4363631	2487	-0.167172604856029	2.87830664600381	-3.14967681201375	0.00218536251823476	0.0192095033568498	-1.48223298302737
ENSDARP00000141934	tbxta T-box transcription factor Ta	XP_037120616.1	T-box transcription factor T-A	g_22797_ctg.000018F_1485979	ctg.000018F	1485979	1488076	1290	-0.374816642793027	3.71900489956761	-3.17682470801534	0.00200874233066397	0.0182684489809961	-1.48229221810484
ENSDARP00000138850	xrn2 5'-3' exoribonuclease 2	XP_037100730.1	5'-3' exoribonuclease 2 isoform X1	g_2797_ctg.000047F_463035	ctg.000047F	463035	471646	2907	0.125271768140796	6.46008632144471	3.23084310450142	0.00169619167528751	0.0165172491678103	-1.48583479032137
ENSDARP00000052323	atg13 ATG13 autophagy related 13 homolog (S. cerevisiae)	XP_037100889.1	autophagy-related protein 13 isoform X1	g_6502_ctg.000036F_1039666	ctg.000036F	1039666	1049527	1590	-0.164389453044802	4.99553906286005	-3.2188654470364	0.00176129670611524	0.016870358093039	-1.48592589875544
ENSDARP00000089192	uqcc1 ubiquinol-cytochrome c reductase complex assembly factor 1	XP_037108512.1	ubiquinol-cytochrome-c reductase complex assembly factor 1 isoform X1	g_6332_ctg.000005F_5835541	ctg.000005F	5835541	5839053	831	0.19481234253177	7.19398100634585	3.22351603076852	0.00173574593464856	0.0167132559926637	-1.48742049695742
ENSDARP00000126538	slco5a1a solute carrier organic anion transporter family member 5A1a	XP_037136105.1	LOW QUALITY PROTEIN: solute carrier organic anion transporter family member 5A1-like	g_6658_ctg.000108F_44001	ctg.000108F	44001	52334	2781	-0.261156311461163	4.38586283089733	-3.20058862786526	0.00186515256115971	0.0175088371448713	-1.48993264666884
ENSDARP00000110642	ptp4a2a protein tyrosine phosphatase 4A2a	XP_037097780.1	protein tyrosine phosphatase type IVA 2-like	g_9624_ctg.000003F_6777078	ctg.000003F	6777078	6778307	507	-0.176158777761112	4.35379769706343	-3.19976384287952	0.00186997145111775	0.0175181461095221	-1.49218224640761
ENSDARP00000118955	ptpn2a protein tyrosine phosphatase non-receptor type 2a	XP_037129775.1	tyrosine-protein phosphatase non-receptor type 2a	g_17258_ctg.000001F_7414179	ctg.000001F	7414179	7418618	1236	-0.402832658109506	3.91591807725417	-3.18550735943506	0.00195512408653713	0.0180106030851801	-1.49232777624024
ENSDARP00000125662	rbbp6 retinoblastoma binding protein 6	XP_037103915.1	E3 ubiquitin-protein ligase RBBP6-like isoform X1	g_11660_ctg.000083F_948440	ctg.000083F	948440	957035	5609	0.160733066235519	7.25736719516079	3.21979799160262	0.00175614522687198	0.0168399824739188	-1.49432304562848
ENSDARP00000119171	frmd7 FERM domain containing 7	XP_037116475.1	FERM domain-containing protein 7 isoform X1	g_4005_ctg.000126F_128387	ctg.000126F	128387	131963	1830	-0.223724167894239	4.03688491889392	-3.1880996170809	0.00193937661678155	0.0179133062103526	-1.49498662746698
ENSDARP00000138357	si:ch211-199i15.5 si:ch211-199i15.5	XP_037100203.1	triadin-like isoform X1	g_1086_ctg.000193F_301002	ctg.000193F	301002	302530	432	0.221589411801205	5.41816453491902	3.22160747490687	0.00174618955814351	0.0167585324321998	-1.49887164459119
ENSDARP00000118377	rgcc regulator of cell cycle	XP_037095646.1	regulator of cell cycle RGCC	g_23086_ctg.000009F_4401557	ctg.000009F	4401557	4404095	546	-0.419175925934834	5.8932828667568	-3.22512402325078	0.00172699230801357	0.0166878179805116	-1.49943376983203
ENSDARP00000117768	tspearb thrombospondin-type laminin G domain and EAR repeats b	XP_037097711.1	thrombospondin-type laminin G domain and EAR repeat-containing protein	g_13158_ctg.000003F_3932072	ctg.000003F	3932072	3938267	2058	-0.398997246236046	2.19468752911522	-3.15594094232734	0.00214337057714187	0.0189610080889542	-1.50049589400708
ENSDARP00000108560	psma3 proteasome 20S subunit alpha 3	XP_037097904.1	proteasome subunit alpha type-3 isoform X1	g_21965_ctg.000049F_546729	ctg.000049F	546729	552923	768	0.192975074410202	7.4481672975955	3.21405651234437	0.00178808654803527	0.0170308479069485	-1.50666075020347
ENSDARP00000060624	lgi3 leucine-rich repeat LGI family, member 3	XP_037113744.1	leucine-rich repeat LGI family member 3	g_13991_ctg.000060F_1225939	ctg.000060F	1225939	1242948	1581	-0.185128806841194	3.05205815556475	-3.14522427395305	0.00221567472006622	0.0193406148337808	-1.50704822318193
ENSDARP00000118843	phf19 PHD finger protein 19	XP_037113857.1	PHD finger protein 19	g_13846_ctg.000351F_3767	ctg.000351F	3767	7764	1929	0.551564332861397	3.51546287166781	3.16477996382345	0.00208539483977402	0.0186695580472267	-1.51204365474594
ENSDARP00000121300	tsc22d1 TSC22 domain family, member 1	XP_037095265.1	TSC22 domain family protein 3-like isoform X3	g_10338_ctg.000022F_2568990	ctg.000022F	2568990	2570577	441	-0.144408257050735	4.45663948629831	-3.19403902875758	0.0019037407676124	0.0177502631085481	-1.51333805485839
ENSDARP00000134022	CABZ01058650.1 thiosulfate sulfurtransferase/rhodanese-like domain-containing protein 1	XP_037129999.1	thiosulfate sulfurtransferase/rhodanese-like domain-containing protein 3	g_13737_ctg.000084F_450196	ctg.000084F	450196	452558	570	-0.310874415993152	3.26792659502079	-3.14825043928931	0.00219503075681518	0.0192377747885383	-1.51370222789563
ENSDARP00000093139	rcn1 reticulocalbin 1, EF-hand calcium binding domain	XP_037103898.1	reticulocalbin-1	g_18291_ctg.000025F_2946744	ctg.000025F	2946744	2949906	963	0.411454045306384	5.21810536124488	3.21232098314335	0.00179784799430838	0.0170765391279596	-1.51518127513208
ENSDARP00000120254	kaznb kazrin, periplakin interacting protein b	XP_037107581.1	kazrin, periplakin interacting protein b isoform X2	nbis-gene-22_ctg.000005F_2929025	ctg.000005F	2929025	2980746	1743	-0.162336013061272	4.33580854958309	-3.1910428965703	0.0019216401953517	0.017820955851926	-1.51780588450191
ENSDARP00000112746	fbxw7 F-box and WD repeat domain containing 7	XP_037114323.1	F-box/WD repeat-containing protein 7 isoform X1	g_2560_ctg.000046F_572042	ctg.000046F	572042	601287	2541	0.159153207090691	5.30527973335318	3.21227348898961	0.00179811582220156	0.0170765391279596	-1.52096090831484
ENSDARP00000045487	csnk2a2b casein kinase 2, alpha prime polypeptide b	XP_037111281.1	casein kinase II subunit alpha'	g_11625_ctg.000095F_752473	ctg.000095F	752473	759384	1065	0.116363452833435	5.59006022267919	3.21516305180069	0.00178188869774104	0.0170077161376358	-1.52315070582263
ENSDARP00000115601	polh polymerase (DNA directed), eta	XP_037128395.1	DNA polymerase eta	g_7183_ctg.000059F_130041	ctg.000059F	130041	132856	1884	0.283437096134449	3.62977344198409	3.1636728862224	0.00209257534762233	0.0187132750367245	-1.52371013479752
ENSDARP00000007628	dkc1 dyskeratosis congenita 1, dyskerin	XP_037098269.1	H/ACA ribonucleoprotein complex subunit DKC1	g_24562_ctg.000049F_1492654	ctg.000049F	1492654	1501134	1476	0.279082545774997	8.03092511187204	3.2003411821492	0.00186659706973359	0.0175088371448713	-1.52659446977497
ENSDARP00000133506	fam193a family with sequence similarity 193 member A	XP_037105127.1	protein FAM193A isoform X9	g_12279_ctg.000046F_131388	ctg.000046F	131388	140887	4683	0.105200297762285	6.5527425681406	3.21487790575068	0.00178348391108947	0.0170077161376358	-1.52975525185986
ENSDARP00000108972	atad3 ATPase family AAA domain containing 3	XP_037108823.1	ATPase family AAA domain containing 3	g_974_ctg.000005F_1058518	ctg.000005F	1058518	1062249	1998	0.371342521363016	6.01909832095478	3.2153248988385	0.00178098385783292	0.0170077161376358	-1.53065959738732
ENSDARP00000149616	nr3c1 nuclear receptor subfamily 3, group C, member 1 (glucocorticoid receptor)	XP_037118877.1	glucocorticoid receptor	g_7481_ctg.000011F_3560977	ctg.000011F	3560977	3572020	2052	-0.185161793337993	4.81018313689063	-3.19834329197152	0.00187829840920323	0.0175604380367864	-1.5310941921435
ENSDARP00000118755	loxl2b lysyl oxidase-like 2b	XP_037114581.1	lysyl oxidase homolog 2b	nbis-gene-13_ctg.000002F_5771319	ctg.000002F	5771319	5803977	2664	0.185729416834221	6.66654767108802	3.21325341022052	0.00179259741111112	0.0170593051148302	-1.53153683556948
ENSDARP00000059532	wipi1 WD repeat domain, phosphoinositide interacting 1	XP_037133768.1	WD repeat domain phosphoinositide-interacting protein 1-like	g_25709_ctg.000008F_3343630	ctg.000008F	3343630	3346358	1365	-0.302922384183822	4.10098848292584	-3.17690306870531	0.00200825235653671	0.0182684489809961	-1.53420495058643
ENSDARP00000062906	ltk leukocyte receptor tyrosine kinase	XP_037098344.1	LOW QUALITY PROTEIN: leukocyte tyrosine kinase receptor	g_6964_ctg.000003F_2127158	ctg.000003F	2127158	2151878	4659	-0.287061621785058	3.89948661963875	-3.1682329501251	0.00206314595732101	0.0185095609318205	-1.53555954976907
ENSDARP00000051762	rps3a ribosomal protein S3A	XP_037121731.1	40S ribosomal protein S3a	g_16955_ctg.000046F_660667	ctg.000046F	660667	663288	789	0.132559729975618	10.7682516138359	3.16808263209375	0.0020641098897002	0.0185095609318205	-1.53608645575199
ENSDARP00000101065	ror2 receptor tyrosine kinase-like orphan receptor 2	XP_037121697.1	tyrosine-protein kinase transmembrane receptor ROR2	g_19957_ctg.000033F_2505317	ctg.000033F	2505317	2517197	2754	-0.189934717583764	3.55510473954821	-3.15724963762173	0.00213469310342506	0.018935298028575	-1.53619155724384
ENSDARP00000113627	dpm3 dolichyl-phosphate mannosyltransferase subunit 3, regulatory	XP_037119449.1	dolichol-phosphate mannosyltransferase subunit 3 isoform X1	g_28737_ctg.000018F_1237728	ctg.000018F	1237728	1238012	285	0.284080621727065	3.39092341351756	3.14474525513614	0.00221895902287493	0.0193570554154582	-1.54180683902836
ENSDARP00000149353	dido1 death inducer-obliterator 1	XP_037108927.1	death-inducer obliterator 1-like isoform X1	g_2063_ctg.000014F_1373674	ctg.000014F	1373674	1394697	7626	0.129872504102269	7.51372485696542	3.19932829046144	0.00187252089520532	0.0175301448034872	-1.5429380818038
ENSDARP00000114334	otud5a OTU deubiquitinase 5a	XP_037134676.1	OTU domain-containing protein 5-A	g_761_ctg.000074F_1242730	ctg.000074F	1242730	1249805	1650	-0.151140591657278	5.32909309216794	-3.20361905149724	0.0018475463306951	0.0174110777828244	-1.54480865971
ENSDARP00000132648	tnrc6c2 trinucleotide repeat containing adaptor 6C2	XP_037118292.1	trinucleotide repeat-containing gene 6C protein isoform X1	g_10845_ctg.000051F_1257967	ctg.000051F	1257967	1284575	5526	-0.241812699489499	5.57968299181078	-3.20733439570672	0.00182617248381345	0.0172835968365303	-1.54536826224527
ENSDARP00000060468	gemin4 gem (nuclear organelle) associated protein 4	XP_037124631.1	gem-associated protein 4 isoform X1	g_14441_ctg.000029F_473867	ctg.000029F	473867	479165	3321	0.179672890256493	3.83099187204152	3.16315806216014	0.00209592233820404	0.0187132750367245	-1.54741740141185
ENSDARP00000090019	rabggtb Rab geranylgeranyltransferase subunit beta	XP_037131496.1	geranylgeranyl transferase type-2 subunit beta	g_22113_ctg.000027F_2161760	ctg.000027F	2161760	2163652	996	0.104368031402267	5.36839045162217	3.20320951340199	0.00184991657768564	0.0174129068599865	-1.54758705997483
ENSDARP00000123244	pknox2 pbx/knotted 1 homeobox 2	XP_037126682.1	homeobox protein PKNOX2	g_26195_ctg.000104F_597675	ctg.000104F	597675	604754	1425	-0.132177008654296	4.80588933939051	-3.19237167010195	0.00191368258015729	0.0178069130589989	-1.54767776861901
ENSDARP00000055912	hist2h2l histone 2, H2, like	XP_037121150.1	histone H2B-like	g_20916_ctg.000085F_603649	ctg.000085F	603649	604023	375	0.301807927036902	3.58640389204718	3.14902930031201	0.00218974655696365	0.0192113764597611	-1.54820124236662
ENSDARP00000012342	napsa napsin A aspartic peptidase	XP_037111898.1	napsin-A	g_26916_ctg.000010F_1117752	ctg.000010F	1117752	1121600	1194	-0.253779470351025	3.07568424919847	-3.1273124512539	0.00234161308773825	0.0200349285736019	-1.5484795295688
ENSDARP00000133004	arhgef15 Rho guanine nucleotide exchange factor (GEF) 15	XP_037118340.1	rho guanine nucleotide exchange factor 15	g_3754_ctg.000160F_479831	ctg.000160F	479831	486670	2706	-0.248820434976532	4.60402590205903	-3.18730099918445	0.00194421541502992	0.01793536501782	-1.54949774315194
ENSDARP00000054690	uba1 ubiquitin-like modifier activating enzyme 1	XP_037127717.1	ubiquitin-like modifier-activating enzyme 1	g_11139_ctg.000036F_1416714	ctg.000036F	1416714	1425389	3228	0.16658883277629	7.91440238702033	3.19190211816841	0.00191649106348927	0.017820955851926	-1.55248135229908
ENSDARP00000122924	pus7l pseudouridine synthase 7 like	XP_037099224.1	pseudouridylate synthase 7 homolog-like protein	g_7629_ctg.000013F_4174914	ctg.000013F	4174914	4177634	2058	-0.220060342003307	3.33526879133539	-3.13686607484024	0.00227363563009835	0.0197095966980545	-1.55553684827825
ENSDARP00000130967	utp23 UTP23 small subunit processome component	XP_037120406.1	rRNA-processing protein UTP23 homolog	g_23274_ctg.000278F_19001	ctg.000278F	19001	21892	1044	0.141955658081236	4.76443948393401	3.18844835223234	0.00193726716767422	0.0179057911190116	-1.55568866157593
ENSDARP00000131401	slc25a43 solute carrier family 25 member 43	XP_037117863.1	solute carrier family 25 member 43	g_11757_ctg.000102F_8994	ctg.000102F	8994	15036	1038	-0.227672907238925	3.00660469169081	-3.12420713599393	0.00236411249440891	0.0201153364825999	-1.55641032921355
ENSDARP00000004923	sart3 spliceosome associated factor 3, U4/U6 recycling protein	XP_037115635.1	squamous cell carcinoma antigen recognized by T-cells 3	g_25063_ctg.000006F_2416423	ctg.000006F	2416423	2422073	2802	0.127728532793367	5.62446382109836	3.20346074151739	0.00184846223095986	0.0174110777828244	-1.55799277575494
ENSDARP00000020470	mapkapk2a MAPK activated protein kinase 2a	XP_037108769.1	MAP kinase-activated protein kinase 2	g_26865_ctg.000041F_911571	ctg.000041F	911571	918326	1170	-0.14425785791574	4.40575562129465	-3.17746831951317	0.00200472125238929	0.0182684489809961	-1.56054659676005
ENSDARP00000014581	kat6a K(lysine) acetyltransferase 6A	XP_037113658.1	histone acetyltransferase KAT6A isoform X1	g_15179_ctg.000002F_6936892	ctg.000002F	6936892	6974561	7911	-0.111703279407497	7.04930147773466	-3.19861748551753	0.0018766884571085	0.0175572654707687	-1.56057092825009
ENSDARP00000128519	ahctf1 AT hook containing transcription factor 1	XP_037104150.1	protein ELYS	g_16818_ctg.000025F_1575627	ctg.000025F	1575627	1588326	7632	0.114343054292873	6.44447747907084	3.20411469089718	0.00184468155359933	0.0173991875137444	-1.56120728681905
ENSDARP00000121354	dcaf6 ddb1 and cul4 associated factor 6	XP_037136687.1	DDB1- and CUL4-associated factor 6 isoform X1	g_4260_ctg.000009F_5528124	ctg.000009F	5528124	5538801	2703	-0.190824802917294	5.31466599578186	-3.19784267268575	0.00188124116517336	0.0175760584316197	-1.56165531184085
ENSDARP00000085057	lpar6a lysophosphatidic acid receptor 6a	XP_037124705.1	lysophosphatidic acid receptor 6a	g_15038_ctg.000029F_3100735	ctg.000029F	3100735	3101817	1083	-0.204278892711923	2.84337228034216	-3.11533773502742	0.00242948734917254	0.020395295377197	-1.56777813191236
ENSDARP00000012577	efna1b ephrin-A1b	XP_037130505.1	ephrin-A1b	g_8272_ctg.000001F_2528784	ctg.000001F	2528784	2536164	702	-0.269299912237797	3.8795988609018	-3.15594743124926	0.00214332747057941	0.0189610080889542	-1.56883792763389
ENSDARP00000137856	actr8 actin related protein 8	XP_037101764.1	actin-related protein 8	g_18961_ctg.000039F_1835523	ctg.000039F	1835523	1840632	1920	0.132891406544781	4.05686247111742	3.16154004377786	0.0021064739476702	0.0187518316516443	-1.57003393763713
ENSDARP00000005989	wsb1 WD repeat and SOCS box containing 1	XP_037124324.1	WD repeat and SOCS box-containing protein 1-like isoform X1	g_12761_ctg.000089F_639301	ctg.000089F	639301	663161	1284	-0.140545100353078	5.82734513093608	-3.20015054436216	0.00186771066373862	0.0175088371448713	-1.57089268791084
ENSDARP00000136191	fastkd3 FAST kinase domains 3	XP_037135732.1	FAST kinase domain-containing protein 3, mitochondrial	g_9601_ctg.000020F_2482429	ctg.000020F	2482429	2488713	2418	0.152713155044527	8.71381150841867	3.17796296856265	0.00200163594470589	0.0182684489809961	-1.57119115123539
ENSDARP00000041876	csrnp1a cysteine-serine-rich nuclear protein 1a	XP_037135658.1	cysteine/serine-rich nuclear protein 1b	g_2016_ctg.000108F_856651	ctg.000108F	856651	866339	1815	-0.261122870571536	4.72995135679875	-3.18240969783787	0.00197409815228132	0.0180997354850963	-1.57132462202485
ENSDARP00000064389	ppil4 peptidylprolyl isomerase (cyclophilin)-like 4	XP_037101215.1	peptidyl-prolyl cis-trans isomerase-like 4 isoform X1	g_9130_ctg.000040F_623653	ctg.000040F	623653	631251	1509	0.208722163090745	4.55224842747254	3.17723408276452	0.00200618381919014	0.0182684489809961	-1.5719273172354
ENSDARP00000116163	smarcb1b SWI/SNF related, matrix associated, actin dependent regulator of chromatin, subfamily b, member 1b	XP_037121774.1	SWI/SNF-related matrix-associated actin-dependent regulator of chromatin subfamily B member 1	g_18457_ctg.000033F_936029	ctg.000033F	936029	1031066	1107	-0.152607840198166	4.27478209837548	-3.16806725437561	0.00206420852481802	0.0185095609318205	-1.57238454583139
ENSDARP00000106810	mier3a mesoderm induction early response 1, family member 3 a	XP_037114619.1	mesoderm induction early response protein 3	g_5042_ctg.000006F_4315246	ctg.000006F	4315246	4321024	1641	-0.193475921354757	3.1429023476235	-3.12273933440327	0.00237481720891127	0.0201815646941796	-1.57984171532083
ENSDARP00000143201	tcf12 transcription factor 12	XP_037103096.1	transcription factor 12 isoform X1	g_6696_ctg.000038F_1817888	ctg.000038F	1817888	1869870	2469	-0.170405166299811	4.95496139801829	-3.18437147501201	0.00196206187040198	0.0180504466878925	-1.58007301799246
ENSDARP00000127401	ddit4 DNA-damage-inducible transcript 4	XP_037133291.1	DNA damage-inducible transcript 4 protein	g_4865_ctg.000008F_4134782	ctg.000008F	4134782	4135528	633	-0.639956144739752	4.70609952582133	-3.1703053252213	0.00204989928895614	0.0184530999184338	-1.58473650534831
ENSDARP00000118006	cct6a chaperonin containing TCP1, subunit 6A (zeta 1)	XP_037125846.1	T-complex protein 1 subunit zeta	g_20354_ctg.000007F_3681301	ctg.000007F	3681301	3688728	3366	0.15929453003687	9.15421035765926	3.16821757745782	0.00206324451713205	0.0185095609318205	-1.58517209252981
ENSDARP00000130104	cmc1 C-x(9)-C motif containing 1	XP_037130942.1	COX assembly mitochondrial protein homolog isoform X1	g_13564_ctg.000315F_126161	ctg.000315F	126161	127871	324	0.182605275851111	5.16961184753974	3.18457970613906	0.00196078831498419	0.0180504466878925	-1.58733996220488
ENSDARP00000006378	emc2 ER membrane protein complex subunit 2	XP_037129757.1	ER membrane protein complex subunit 2	g_24298_ctg.000084F_896302	ctg.000084F	896302	914825	882	0.159501063947564	5.93481245928904	3.19480052756833	0.00189921629182804	0.0177320072435675	-1.58803665198902
ENSDARP00000112699	zgc:113340 zgc:113340	XP_037123662.1	SERTA domain-containing protein 3	g_28695_ctg.000021F_1101681	ctg.000021F	1101681	1102499	819	0.214021114053305	3.01940244514452	3.1130761193767	0.00244642419029566	0.0204729888105883	-1.59016409117085
ENSDARP00000102404	tlnrd1 talin rod domain containing 1	XP_037102686.1	talin rod domain-containing protein 1	g_21106_ctg.000118F_136798	ctg.000118F	136798	137862	1065	0.260644487979565	3.26165222737597	3.12435758635541	0.00236301779542852	0.0201153364825999	-1.59157646334762
ENSDARP00000069254	ppifb peptidylprolyl isomerase Fb	XP_037134263.1	peptidyl-prolyl cis-trans isomerase F, mitochondrial	g_8031_ctg.000008F_1681426	ctg.000008F	1681426	1683017	579	0.494378959128671	5.72081189690066	3.19146319865458	0.0019191198044202	0.017820955851926	-1.5929339096928
ENSDARP00000099755	psmb5 proteasome 20S subunit beta 5	XP_037132333.1	proteasome subunit beta type-5	g_16464_ctg.000027F_1779897	ctg.000027F	1779897	1784791	792	0.198875302004367	6.69351610923222	3.19116538853437	0.00192090533926561	0.017820955851926	-1.5950914671894
ENSDARP00000134078	mvb12a	XP_037103224.1	multivesicular body subunit 12A	g_20758_ctg.000019F_1351248	ctg.000019F	1351248	1355266	849	-0.222991911646077	3.46568252558383	-3.12795472891193	0.00233698442460401	0.020007714237409	-1.59616558951191
ENSDARP00000140088	sars2 seryl-tRNA synthetase 2, mitochondrial	XP_037122916.1	serine--tRNA ligase, mitochondrial	g_19122_ctg.000031F_723931	ctg.000031F	723931	727641	1563	0.178246181896029	3.47177743450499	3.12925350895865	0.00232765057994369	0.020007714237409	-1.59770938233871
ENSDARP00000064596	lgals3b lectin, galactoside binding soluble 3b	XP_037100856.1	galectin-3-like isoform X1	g_23575_ctg.000035F_99899	ctg.000035F	99899	102742	1005	-0.387160120683915	5.45933537627555	-3.18559832466448	0.0019545694773183	0.0180106030851801	-1.59860736046127
ENSDARP00000105375	ube2e1 ubiquitin-conjugating enzyme E2E 1	XP_037131021.1	ubiquitin-conjugating enzyme E2 E1	g_8869_ctg.000001F_1897740	ctg.000001F	1897740	1921047	1521	-0.132869842838774	6.8800859551755	-3.18727704166504	0.0019443607466127	0.01793536501782	-1.59950522356498
ENSDARP00000078496	nedd4l NEDD4 like E3 ubiquitin protein ligase	XP_037121291.1	E3 ubiquitin-protein ligase NEDD4-like isoform X4	g_2244_ctg.000070F_429972	ctg.000070F	429972	445490	3813	-0.125620803524933	5.30836647218449	-3.18378506133028	0.00196565256148948	0.0180594329086846	-1.60140245346474
ENSDARP00000078459	sv2ca synaptic vesicle glycoprotein 2Ca	XP_037115824.1	synaptic vesicle glycoprotein 2Ca	g_9205_ctg.000006F_3247785	ctg.000006F	3247785	3258876	2208	-0.256908315592459	3.48310643349462	-3.12802074083329	0.0023365091831387	0.020007714237409	-1.60262525282544
ENSDARP00000075036	gulp1b GULP PTB domain containing engulfment adaptor 1b	XP_037096244.1	PTB domain-containing engulfment adapter protein 1 isoform X3	g_4025_ctg.000009F_474802	ctg.000009F	474802	492599	1356	-0.142295370856051	4.92173101368043	-3.17374323629304	0.0020280987602397	0.0183525007655483	-1.60377996316936
ENSDARP00000074674	itpa inosine triphosphatase (nucleoside triphosphate pyrophosphatase)	XP_037104918.1	inosine triphosphate pyrophosphatase	g_4760_ctg.000000F_7271867	ctg.000000F	7271867	7273234	591	0.183990327311562	3.97772629690392	3.1456682525699	0.00221263470516113	0.0193385112940648	-1.6052332493518
ENSDARP00000129592	hsdl2 hydroxysteroid dehydrogenase like 2	XP_037122634.1	hydroxysteroid dehydrogenase-like protein 2	g_23346_ctg.000263F_206684	ctg.000263F	206684	210680	1365	0.145875203184206	8.17274340619021	3.17067110558068	0.00204756945822228	0.0184441426165029	-1.60563590478831
ENSDARP00000027394	mtmr6 myotubularin related protein 6	XP_037135276.1	myotubularin-related protein 6	g_8784_ctg.000024F_2038260	ctg.000024F	2038260	2042951	1980	0.11164002701585	5.11532144698368	3.17771269627105	0.00200319643118707	0.0182684489809961	-1.6058821219509
ENSDARP00000074455	itgb5 integrin, beta 5	XP_037095348.1	integrin beta-5	g_18702_ctg.000009F_4925304	ctg.000009F	4925304	4948971	2490	-0.141301628880132	5.05293279773356	-3.1756177985714	0.00201630298989063	0.018293680048791	-1.60849738143147
ENSDARP00000106624	amfra autocrine motility factor receptor a	XP_037103861.1	LOW QUALITY PROTEIN: E3 ubiquitin-protein ligase AMFR-like	g_12339_ctg.000025F_1223576	ctg.000025F	1223576	1228179	1875	-0.197318680628879	4.90921186800054	-3.17186148193557	0.00204000445184069	0.0184120062152414	-1.61074382840679
ENSDARP00000063417	nsun5 NOP2/Sun RNA methyltransferase 5	XP_037100202.1	probable 28S rRNA (cytosine-C(5))-methyltransferase	g_2189_ctg.000039F_1759416	ctg.000039F	1759416	1761991	1416	0.277087519772752	4.83519653343909	3.17074590868534	0.00204709330536922	0.0184441426165029	-1.61158136270003
ENSDARP00000086697	prcc proline rich mitotic checkpoint control factor	XP_037119978.1	proline-rich protein PRCC	g_17450_ctg.000018F_1001911	ctg.000018F	1001911	1003640	1194	-0.103612210906125	5.60733857075155	-3.18200518115172	0.00197658856904112	0.0180997354850963	-1.61577609465227
ENSDARP00000135440	cct8 chaperonin containing TCP1, subunit 8 (theta)	XP_037125177.1	T-complex protein 1 subunit theta isoform X1	g_11693_ctg.000007F_4260954	ctg.000007F	4260954	4264523	1641	0.158763481884218	8.36903742052935	3.1646703286257	0.00208610490844682	0.0186695580472267	-1.61725503156552
ENSDARP00000068400	adamtsl5 ADAMTS like 5	XP_037102717.1	ADAMTS-like protein 5	g_10031_ctg.000125F_145733	ctg.000125F	145733	175452	1659	-0.232147595154294	4.17687344929573	-3.14817548134484	0.00219553993642531	0.0192377747885383	-1.61844445372447
ENSDARP00000120327	si:ch1073-55a19.2	XP_037095258.1	E3 SUMO-protein ligase RanBP2 isoform X1	g_497_ctg.000022F_2519252	ctg.000022F	2519252	2534202	8196	0.232571379092461	7.20609354433529	3.17595338448123	0.00201419806076985	0.018286589227147	-1.61927461758545
[truncated: 1,163 more rows]

## Sheet: OMxOFvsOMxYF
	Differentially expressed Danio Rerio gene orthologues for pipefish offspring with parental mating combinations between Old male x Old female versus Old male x Young female
[truncated: 84 more rows]

[truncated: 4 more sheets: OMxOFvsYMxOF, YMxYFvsOMxYF, YMxYFvsYmxOF, OMxYFvsYMxOF]
