# Supplementary material for: The effect of parental age on the quantity and quality of offspring in Syngnathus typhle, a species with male pregnancy
Source: Evol Appl. 2024 Jul 17;17(7):e13755. doi: 10.1111/eva.13755 (PMC11254578; doi:10.1111/eva.13755)
Supplement: Supplementary file 7 — Table S2 [file EVA-17-e13755-s006.zip]

Archive with 2 entries (2 files):
- Table s2 caption.docx
- TableS2_GSEA.xlsx
